# Supplementary material for: catena-Poly[[[μ-cyanido-1:2κ2 C:N-tricyanido-1κ3 C-bis(ethylenediamine)-2κ4 N,N′-copper(II)iron(II)]-μ-cyanido-κ2 C:N-[bis(ethylenediamine-κ2 N,N′)copper(II)]-μ-cyanido-κ2 N:C] 4.5-hy­drate]
Source: Acta Crystallogr Sect E Struct Rep Online. 2008 Aug 9;64(Pt 9):m1148–9. doi: 10.1107/S1600536808023830 (PMC2960737; doi:10.1107/S1600536808023830)
Supplement: Supplementary file 1 [file e-64-m1148-sup1.cif]

##############################################################################
###                                                                        ###
###        Electronic paper (Acta Crystallographica Section E)             ###
###                                                                        ###
##############################################################################
#                                                                            #
# This CIF contains the data in a paper accepted for publication in Acta     #
# Crystallographica Section E. It conforms to the requirements of Notes      #
# for Authors for Section E, and has been peer reviewed under the auspices   #
# of the IUCr Commission on Journals.                                        #
#                                                                            #
# Full details of the Crystallographic Information File format               #
# are given in the paper "The Crystallographic Information File (CIF):       #
# a New Standard Archive File for Crystallography" by S. R. Hall, F. H.      #
# Allen and I. D. Brown [Acta Cryst. (1991), A47, 655-685].                  #
#                                                                            #
# The current version of the core CIF dictionary is obtainable from          #
# ftp://ftp.iucr.org/pub/cif_core.dic. The current version number is 2.4.    #
#                                                                            #
# Software is freely available for graphical display of the structure(s) in  #
# this CIF.  For information consult the CIF home page http://www.iucr.org/  #
# cif/home.html                                                              #
#                                                                            #
# This file may be used for bona fide research purposes within the           #
# scientific community so long as proper attribution is given to the journal # 
# article from which it was obtained.                                        #
#                                                                            #
##############################################################################
                                             
data_I
_audit_creation_method     SHELXL-97
_chemical_name_systematic
;
<i>catena</i>-Poly[[[\m-cyanido-1:2\k^2^C:N-tricyanido-1\k^3^<i>C</i>-
bis(ethylenediamine)-2\k^4^N,N'-copper(II)iron(II)]-\m-cyanido-\k^2^C:N-
[bis(ethylenediamine-\k^2^N,N')copper(II)]-\m-cyanido-\k^2^N:C] 4.5-hydrate]
;
_chemical_name_common     ?
_chemical_formula_moiety     'C14 H32 Cu2 Fe N14, 4.5(H2 O)'
_chemical_formula_sum     'C14 H41 Cu2 Fe1 N14 O4.5'
_chemical_formula_iupac     '[Cu2 Fe (C N)6 (C2 H8 N2)4], 4.5H2 O'
_chemical_formula_weight     660.56
_chemical_melting_point     ?
_symmetry_cell_setting     'monoclinic'
_symmetry_space_group_name_H-M     'C 2/c'
_symmetry_space_group_name_Hall     '-C 2yc'
loop_
    _symmetry_equiv_pos_as_xyz
    'x, y, z'
    '-x, y, -z+1/2'
    'x+1/2, y+1/2, z'
    '-x+1/2, y+1/2, -z+1/2'
    '-x, -y, -z'
    'x, -y, z-1/2'
    '-x+1/2, -y+1/2, -z'
    'x+1/2, -y+1/2, z-1/2'
_cell_length_a     13.481(7)
_cell_length_b     13.497(7)
_cell_length_c     31.069(15)
_cell_angle_alpha     90.00
_cell_angle_beta     93.547(8)
_cell_angle_gamma     90.00
_cell_volume     5642(5)
_cell_formula_units_Z     8
_cell_measurement_reflns_used     1697
_cell_measurement_theta_min     2.264
_cell_measurement_theta_max     20.187
_cell_measurement_temperature     298(2)
_exptl_crystal_description     block
_exptl_crystal_colour     blue
_exptl_crystal_size_max     0.25
_exptl_crystal_size_mid     0.15
_exptl_crystal_size_min     0.09
_exptl_crystal_density_diffrn     1.555
_exptl_crystal_density_meas     ?
_exptl_crystal_density_method     'not measured'
_exptl_crystal_F_000     2744
_exptl_absorpt_coefficient_mu     2.050
_exptl_absorpt_correction_type     multi-scan
_exptl_absorpt_process_details     '(SADABS; Bruker, 1997)'
_exptl_absorpt_correction_T_min     0.6282
_exptl_absorpt_correction_T_max     0.8370
_exptl_special_details
;
;
_diffrn_ambient_temperature     298(2)
_diffrn_radiation_type     MoK\a
_diffrn_radiation_wavelength     0.71073
_diffrn_radiation_source     'fine-focus sealed tube'
_diffrn_radiation_monochromator     graphite
_diffrn_measurement_device_type     'Bruker SMART CCD area detector'
_diffrn_measurement_method     '\f and \w scans'
_diffrn_detector_area_resol_mean     ?
_diffrn_reflns_number     14631
_diffrn_reflns_av_R_equivalents     0.0744
_diffrn_reflns_av_sigmaI/netI     0.1145
_diffrn_reflns_theta_min     1.31
_diffrn_reflns_theta_max     25.03
_diffrn_reflns_theta_full     25.03
_diffrn_measured_fraction_theta_max     1.000
_diffrn_measured_fraction_theta_full     1.000
_diffrn_reflns_limit_h_min     -16
_diffrn_reflns_limit_h_max     16
_diffrn_reflns_limit_k_min     -11
_diffrn_reflns_limit_k_max     16
_diffrn_reflns_limit_l_min     -32
_diffrn_reflns_limit_l_max     36
_diffrn_standards_number     0
_diffrn_standards_interval_count     ?
_diffrn_standards_interval_time     ?
_diffrn_standards_decay_%     ?
_reflns_number_total     4993
_reflns_number_gt     2395
_reflns_threshold_expression     I>2\s(I)
_refine_ls_structure_factor_coef     Fsqd
_refine_ls_matrix_type     full
_refine_ls_R_factor_all     0.1208
_refine_ls_R_factor_gt     0.0465
_refine_ls_wR_factor_gt     0.0621
_refine_ls_wR_factor_ref     0.0698
_refine_ls_goodness_of_fit_ref     1.001
_refine_ls_restrained_S_all     1.002
_refine_ls_number_reflns     4993
_refine_ls_number_parameters     348
_refine_ls_number_restraints     15
_refine_ls_hydrogen_treatment     mixed
_refine_ls_weighting_scheme     calc
_refine_ls_weighting_details
                              'calc w=1/[\s^2^(Fo^2^)] where P=(Fo^2^+2Fc^2^)/3'
_atom_sites_solution_hydrogens     geom
_atom_sites_solution_primary     direct
_atom_sites_solution_secondary     difmap
_refine_ls_shift/su_max     0.001
_refine_ls_shift/su_mean     <0.001
_refine_diff_density_max     0.668
_refine_diff_density_min     -0.469
_refine_ls_extinction_method     none
_refine_ls_extinction_coef     ?
loop_
    _atom_type_symbol
    _atom_type_description
    _atom_type_scat_dispersion_real
    _atom_type_scat_dispersion_imag
    _atom_type_scat_source
    'C' 'C' 0.0033 0.0016
                         'International Tables Vol C Tables 4.2.6.8 and 6.1.1.4'
    'H' 'H' 0.0000 0.0000
                         'International Tables Vol C Tables 4.2.6.8 and 6.1.1.4'
    'N' 'N' 0.0061 0.0033
                         'International Tables Vol C Tables 4.2.6.8 and 6.1.1.4'
    'Cu' 'Cu' 0.3201 1.2651
                         'International Tables Vol C Tables 4.2.6.8 and 6.1.1.4'
    'Fe' 'Fe' 0.3463 0.8444
                         'International Tables Vol C Tables 4.2.6.8 and 6.1.1.4'
    'O' 'O' 0.0106 0.0060
                         'International Tables Vol C Tables 4.2.6.8 and 6.1.1.4'
_computing_data_collection     'SMART (Bruker, 1997)'
_computing_cell_refinement     'SAINT (Bruker, 1997)'
_computing_data_reduction     'SAINT (Bruker, 1997)'
_computing_structure_solution     'SHELXS97 (Sheldrick, 2008)'
_computing_structure_refinement     'SHELXL97 (Sheldrick, 2008)'
_computing_molecular_graphics     'SHELXTL (Sheldrick, 2008)'
_computing_publication_material     'SHELXTL (Sheldrick, 2008)'
loop_
    _atom_site_type_symbol
    _atom_site_label
    _atom_site_fract_x
    _atom_site_fract_y
    _atom_site_fract_z
    _atom_site_U_iso_or_equiv
    _atom_site_adp_type
    _atom_site_calc_flag
    _atom_site_refinement_flags
    _atom_site_occupancy
    _atom_site_disorder_assembly
    _atom_site_disorder_group
    Cu Cu1 0.14883(5) 0.38885(6) 0.37321(2) 0.0446(2) Uani d . 1 . .
    Cu Cu2 0.63210(5) 0.39053(6) 0.38794(2) 0.0494(2) Uani d . 1 . .
    Fe Fe1 0.38981(6) 0.64597(6) 0.37999(3) 0.0328(2) Uani d . 1 . .
    N N1 0.1742(3) 0.2994(4) 0.32332(16) 0.0728(17) Uani d . 1 . .
    H H1A 0.2253 0.2584 0.3305 0.087 Uiso calc R 1 . .
    H H1B 0.1200 0.2624 0.3164 0.087 Uiso calc R 1 . .
    N N2 0.1342(3) 0.4945(3) 0.32725(16) 0.0562(15) Uani d . 1 . .
    H H2A 0.0791 0.5306 0.3307 0.067 Uiso calc RD 1 . .
    H H2B 0.1870 0.5354 0.3292 0.067 Uiso calc R 1 . .
    N N3 0.1608(3) 0.2829(3) 0.41874(14) 0.0465(13) Uani d . 1 . .
    H H3A 0.1094 0.2405 0.4153 0.056 Uiso calc R 1 . .
    H H3B 0.2175 0.2486 0.4165 0.056 Uiso calc R 1 . .
    N N4 0.1050(3) 0.4741(3) 0.42098(14) 0.0552(15) Uani d . 1 . .
    H H4A 0.1531 0.5178 0.4289 0.066 Uiso calc R 1 . .
    H H4B 0.0502 0.5082 0.4120 0.066 Uiso calc R 1 . .
    N N5 0.6854(3) 0.3574(4) 0.32995(13) 0.0538(14) Uani d . 1 . .
    H H5A 0.7042 0.4135 0.3170 0.065 Uiso calc R 1 . .
    H H5B 0.7390 0.3180 0.3339 0.065 Uiso calc R 1 . .
    N N6 0.5073(3) 0.3308(3) 0.36175(16) 0.0625(16) Uani d . 1 . .
    H H6A 0.4970 0.2715 0.3739 0.075 Uiso calc R 1 . .
    H H6B 0.4554 0.3702 0.3668 0.075 Uiso calc R 1 . .
    N N7 0.7606(3) 0.4297(3) 0.41861(15) 0.0624(16) Uani d . 1 . .
    H H7C 0.8085 0.3861 0.4128 0.075 Uiso calc R 1 . .
    H H7D 0.7791 0.4901 0.4098 0.075 Uiso calc R 1 . .
    N N8 0.5739(3) 0.4383(3) 0.44283(13) 0.0483(14) Uani d . 1 . .
    H H8A 0.5245 0.4816 0.4364 0.058 Uiso calc R 1 . .
    H H8B 0.5488 0.3867 0.4569 0.058 Uiso calc R 1 . .
    N N9 0.3237(3) 0.4320(4) 0.39355(15) 0.0531(15) Uani d . 1 . .
    N N10 0.1843(3) 0.7038(4) 0.40890(15) 0.0539(15) Uani d . 1 . .
    N N11 0.4716(4) 0.6769(4) 0.47419(15) 0.0568(16) Uani d . 1 . .
    N N12 0.4435(3) 0.8605(4) 0.35978(14) 0.0488(14) Uani d . 1 . .
    N N13 0.5947(3) 0.5724(4) 0.35587(15) 0.0535(16) Uani d . 1 . .
    N N14 0.3119(4) 0.6286(4) 0.28505(15) 0.0665(18) Uani d . 1 . .
    O O1 0.0188(3) 0.6836(4) 0.45869(14) 0.0775(16) Uani d D 1 . .
    O O2 0.4258(3) 0.0620(3) 0.33942(16) 0.0716(14) Uani d D 1 . .
    O O3 0.2555(3) 0.5748(4) 0.20204(13) 0.0963(19) Uani d D 1 . .
    O O4 0.5000 0.7270(5) 0.2500 0.099(2) Uani d SD 1 . .
    O O5 0.3429(3) 0.1477(5) 0.41272(18) 0.1026(18) Uani d D 1 . .
    C C1 0.1983(5) 0.3623(6) 0.2858(2) 0.091(3) Uani d . 1 . .
    H H1C 0.2661 0.3864 0.2893 0.109 Uiso calc R 1 . .
    H H1D 0.1906 0.3248 0.2591 0.109 Uiso calc R 1 . .
    C C2 0.1274(5) 0.4455(6) 0.2852(2) 0.086(3) Uani d . 1 . .
    H H2C 0.1427 0.4923 0.2629 0.104 Uiso calc R 1 . .
    H H2D 0.0604 0.4211 0.2789 0.104 Uiso calc R 1 . .
    C C3 0.1609(4) 0.3306(5) 0.46117(18) 0.064(2) Uani d . 1 . .
    H H3C 0.2257 0.3589 0.4689 0.076 Uiso calc R 1 . .
    H H3D 0.1456 0.2824 0.4830 0.076 Uiso calc R 1 . .
    C C4 0.0834(4) 0.4102(5) 0.45824(17) 0.061(2) Uani d . 1 . .
    H H4C 0.0177 0.3813 0.4539 0.074 Uiso calc R 1 . .
    H H4D 0.0860 0.4489 0.4846 0.074 Uiso calc R 1 . .
    C C5 0.6095(5) 0.3076(6) 0.3027(2) 0.106(3) Uani d . 1 . .
    H H5C 0.6112 0.3333 0.2736 0.127 Uiso calc R 1 . .
    H H5D 0.6250 0.2375 0.3018 0.127 Uiso calc R 1 . .
    C C6 0.5141(5) 0.3190(6) 0.3164(2) 0.110(3) Uani d . 1 . .
    H H6C 0.4752 0.2615 0.3071 0.132 Uiso calc R 1 . .
    H H6D 0.4840 0.3763 0.3020 0.132 Uiso calc R 1 . .
    C C7 0.7463(5) 0.4309(5) 0.46471(19) 0.072(2) Uani d . 1 . .
    H H7A 0.8021 0.4630 0.4802 0.087 Uiso calc R 1 . .
    H H7B 0.7407 0.3639 0.4755 0.087 Uiso calc R 1 . .
    C C8 0.6534(4) 0.4868(5) 0.47051(19) 0.0606(19) Uani d . 1 . .
    H H8C 0.6610 0.5554 0.4620 0.073 Uiso calc R 1 . .
    H H8D 0.6371 0.4851 0.5005 0.073 Uiso calc R 1 . .
    C C9 0.3514(4) 0.5131(4) 0.38950(17) 0.0385(16) Uani d . 1 . .
    C C10 0.2612(4) 0.6829(4) 0.39777(16) 0.0361(15) Uani d . 1 . .
    C C11 0.4408(4) 0.6643(4) 0.43898(18) 0.0357(16) Uani d . 1 . .
    C C12 0.4243(4) 0.7784(4) 0.36780(17) 0.0343(15) Uani d . 1 . .
    C C13 0.5186(4) 0.6004(4) 0.36404(15) 0.0350(14) Uani d . 1 . .
    C C14 0.3402(4) 0.6327(4) 0.32031(19) 0.0421(16) Uani d . 1 . .
    H H1 0.016(4) 0.718(5) 0.4802(17) 0.080 Uiso d D 1 . .
    H H2 0.0778(17) 0.678(4) 0.4516(17) 0.080 Uiso d D 1 . .
    H H3 0.372(3) 0.078(3) 0.3229(15) 0.080 Uiso d D 1 . .
    H H4 0.4113(17) -0.0018(17) 0.3443(17) 0.080 Uiso d D 1 . .
    H H5 0.269(4) 0.598(4) 0.2280(9) 0.080 Uiso d D 1 . .
    H H6 0.312(2) 0.575(4) 0.1913(14) 0.080 Uiso d D 1 . .
    H H7 0.5503(9) 0.686(2) 0.249(2) 0.080 Uiso d D 1 . .
    H H8 0.387(3) 0.173(5) 0.4315(12) 0.080 Uiso d D 1 . .
    H H9 0.369(4) 0.145(5) 0.3890(9) 0.080 Uiso d D 1 . .
loop_
    _atom_site_aniso_label
    _atom_site_aniso_U_11
    _atom_site_aniso_U_22
    _atom_site_aniso_U_33
    _atom_site_aniso_U_12
    _atom_site_aniso_U_13
    _atom_site_aniso_U_23
    Cu1 0.0491(5) 0.0375(5) 0.0478(5) -0.0015(4) 0.0080(4) -0.0004(4)
    Cu2 0.0362(5) 0.0676(7) 0.0450(5) 0.0023(4) 0.0059(4) -0.0024(4)
    Fe1 0.0277(4) 0.0340(5) 0.0373(5) -0.0017(4) 0.0067(4) -0.0016(4)
    N1 0.072(4) 0.060(4) 0.089(5) -0.014(3) 0.025(3) -0.027(3)
    N2 0.042(3) 0.051(4) 0.075(4) -0.011(3) 0.007(3) 0.023(3)
    N3 0.028(3) 0.044(4) 0.067(4) -0.009(2) 0.005(3) 0.005(3)
    N4 0.049(3) 0.048(4) 0.070(4) -0.008(3) 0.013(3) -0.014(3)
    N5 0.051(3) 0.056(4) 0.056(4) 0.013(3) 0.017(3) 0.014(3)
    N6 0.039(3) 0.059(4) 0.090(4) 0.011(3) 0.006(3) -0.012(3)
    N7 0.037(3) 0.055(4) 0.097(5) 0.000(3) 0.017(3) -0.020(3)
    N8 0.043(3) 0.051(4) 0.052(3) 0.003(3) 0.003(3) 0.011(3)
    N9 0.043(3) 0.039(4) 0.079(4) -0.004(3) 0.012(3) 0.002(3)
    N10 0.037(3) 0.054(4) 0.073(4) 0.009(3) 0.022(3) 0.001(3)
    N11 0.062(4) 0.076(5) 0.032(3) -0.014(3) 0.006(3) -0.001(3)
    N12 0.043(3) 0.046(4) 0.058(4) 0.004(3) 0.008(2) 0.005(3)
    N13 0.029(3) 0.067(4) 0.066(4) 0.007(3) 0.020(3) -0.005(3)
    N14 0.063(4) 0.099(5) 0.036(3) -0.018(3) -0.006(3) -0.007(3)
    O1 0.062(3) 0.103(5) 0.071(4) -0.024(3) 0.033(3) -0.032(3)
    O2 0.061(3) 0.064(4) 0.089(4) -0.001(3) -0.003(3) 0.015(3)
    O3 0.064(3) 0.175(6) 0.052(3) -0.048(4) 0.023(3) -0.038(3)
    O4 0.085(5) 0.102(7) 0.116(6) 0.000 0.043(6) 0.000
    O5 0.068(4) 0.124(5) 0.115(4) -0.002(4) 0.001(3) -0.029(4)
    C1 0.094(6) 0.114(8) 0.068(6) -0.029(6) 0.039(5) -0.012(5)
    C2 0.087(6) 0.129(9) 0.041(5) -0.038(6) -0.010(5) 0.023(5)
    C3 0.056(5) 0.095(7) 0.039(5) -0.018(4) -0.002(4) 0.003(4)
    C4 0.060(5) 0.080(6) 0.046(4) -0.020(4) 0.019(4) -0.010(4)
    C5 0.058(5) 0.186(10) 0.072(6) 0.008(6) -0.012(5) -0.059(6)
    C6 0.081(6) 0.181(10) 0.068(6) -0.022(6) 0.007(5) -0.053(6)
    C7 0.060(5) 0.099(7) 0.057(5) 0.002(4) -0.012(4) -0.022(4)
    C8 0.072(5) 0.059(5) 0.054(5) -0.008(4) 0.024(4) -0.007(4)
    C9 0.022(3) 0.044(5) 0.050(4) 0.011(3) 0.004(3) -0.010(3)
    C10 0.045(4) 0.028(4) 0.035(4) -0.008(3) 0.004(3) 0.002(3)
    C11 0.024(3) 0.035(4) 0.050(4) -0.003(3) 0.015(3) 0.006(3)
    C12 0.025(3) 0.038(4) 0.041(4) 0.009(3) 0.005(3) -0.004(3)
    C13 0.044(4) 0.031(4) 0.031(3) -0.014(3) 0.007(3) 0.007(3)
    C14 0.027(4) 0.043(4) 0.058(4) -0.007(3) 0.014(3) 0.004(4)
loop_
    _geom_bond_atom_site_label_1
    _geom_bond_atom_site_label_2
    _geom_bond_site_symmetry_2
    _geom_bond_distance
    _geom_bond_publ_flag
    Cu1 N4 . 1.996(4) y
    Cu1 N1 . 2.011(5) y
    Cu1 N3 . 2.011(4) y
    Cu1 N2 . 2.019(4) y
    Cu1 N9 . 2.472(5) y
    Cu2 N6 . 1.993(4) y
    Cu2 N7 . 1.996(4) y
    Cu2 N8 . 2.026(4) y
    Cu2 N5 . 2.030(4) y
    Cu2 N10 3_545 2.686(5) ?
    Cu2 N13 . 2.686(5) y
    Fe1 C12 . 1.891(6) y
    Fe1 C9 . 1.895(6) y
    Fe1 C10 . 1.917(5) y
    Fe1 C11 . 1.933(6) y
    Fe1 C13 . 1.935(6) y
    Fe1 C14 . 1.940(6) y
    N1 C1 . 1.495(7) ?
    N1 H1A . 0.9000 ?
    N1 H1B . 0.9000 ?
    N2 C2 . 1.463(7) ?
    N2 H2A . 0.9000 ?
    N2 H2B . 0.9000 ?
    N3 C3 . 1.467(6) ?
    N3 H3A . 0.9000 ?
    N3 H3B . 0.9000 ?
    N4 C4 . 1.487(6) ?
    N4 H4A . 0.9000 ?
    N4 H4B . 0.9000 ?
    N5 C5 . 1.452(7) ?
    N5 H5A . 0.9000 ?
    N5 H5B . 0.9000 ?
    N6 C6 . 1.427(7) ?
    N6 H6A . 0.9000 ?
    N6 H6B . 0.9000 ?
    N7 C7 . 1.457(6) ?
    N7 H7C . 0.9000 ?
    N7 H7D . 0.9000 ?
    N8 C8 . 1.483(6) ?
    N8 H8A . 0.9000 ?
    N8 H8B . 0.9000 ?
    N9 C9 . 1.166(6) ?
    N10 C10 . 1.149(5) ?
    N11 C11 . 1.158(6) ?
    N12 C12 . 1.169(6) ?
    N13 C13 . 1.137(5) ?
    N14 C14 . 1.139(6) ?
    O1 H1 . 0.81(4) ?
    O1 H2 . 0.842(14) ?
    O2 H3 . 0.888(19) ?
    O2 H4 . 0.899(18) ?
    O3 H5 . 0.873(19) ?
    O3 H6 . 0.847(19) ?
    O4 H7 . 0.879(19) ?
    O5 H8 . 0.878(19) ?
    O5 H9 . 0.839(19) ?
    C1 C2 . 1.474(8) ?
    C1 H1C . 0.9700 ?
    C1 H1D . 0.9700 ?
    C2 H2C . 0.9700 ?
    C2 H2D . 0.9700 ?
    C3 C4 . 1.497(7) ?
    C3 H3C . 0.9700 ?
    C3 H3D . 0.9700 ?
    C4 H4C . 0.9700 ?
    C4 H4D . 0.9700 ?
    C5 C6 . 1.388(7) ?
    C5 H5C . 0.9700 ?
    C5 H5D . 0.9700 ?
    C6 H6C . 0.9700 ?
    C6 H6D . 0.9700 ?
    C7 C8 . 1.483(7) ?
    C7 H7A . 0.9700 ?
    C7 H7B . 0.9700 ?
    C8 H8C . 0.9700 ?
    C8 H8D . 0.9700 ?
loop_
    _geom_angle_atom_site_label_1
    _geom_angle_atom_site_label_2
    _geom_angle_atom_site_label_3
    _geom_angle_site_symmetry_1
    _geom_angle_site_symmetry_3
    _geom_angle
    _geom_angle_publ_flag
    N4 Cu1 N1 . . 172.59(19) y
    N4 Cu1 N3 . . 84.34(19) y
    N1 Cu1 N3 . . 96.0(2) y
    N4 Cu1 N2 . . 95.6(2) y
    N1 Cu1 N2 . . 83.9(2) y
    N3 Cu1 N2 . . 178.96(18) y
    N4 Cu1 N9 . . 89.74(17) y
    N1 Cu1 N9 . . 97.67(17) y
    N3 Cu1 N9 . . 87.37(17) y
    N2 Cu1 N9 . . 93.67(17) y
    N6 Cu2 N7 . . 171.0(2) y
    N6 Cu2 N8 . . 96.40(19) y
    N7 Cu2 N8 . . 83.32(18) y
    N6 Cu2 N5 . . 83.39(19) y
    N7 Cu2 N5 . . 97.89(18) y
    N8 Cu2 N5 . . 173.55(19) y
    N6 Cu2 N10 . 3_545 85.50(17) ?
    N7 Cu2 N10 . 3_545 85.77(17) ?
    N8 Cu2 N10 . 3_545 101.76(16) ?
    N5 Cu2 N10 . 3_545 84.66(16) ?
    N6 Cu2 N13 . . 94.80(17) y
    N7 Cu2 N13 . . 94.15(17) y
    N8 Cu2 N13 . . 87.01(16) y
    N5 Cu2 N13 . . 86.58(16) y
    N10 Cu2 N13 3_545 . 171.15(13) ?
    C12 Fe1 C9 . . 177.1(2) y
    C12 Fe1 C10 . . 92.9(2) y
    C9 Fe1 C10 . . 86.6(2) y
    C12 Fe1 C11 . . 89.5(2) y
    C9 Fe1 C11 . . 93.3(2) y
    C10 Fe1 C11 . . 88.2(2) y
    C12 Fe1 C13 . . 90.8(2) y
    C9 Fe1 C13 . . 89.8(2) y
    C10 Fe1 C13 . . 176.2(2) y
    C11 Fe1 C13 . . 90.6(2) y
    C12 Fe1 C14 . . 88.3(2) y
    C9 Fe1 C14 . . 88.9(2) y
    C10 Fe1 C14 . . 92.0(2) y
    C11 Fe1 C14 . . 177.8(2) y
    C13 Fe1 C14 . . 89.3(2) y
    C1 N1 Cu1 . . 108.4(4) ?
    C1 N1 H1A . . 110.0 ?
    Cu1 N1 H1A . . 110.0 ?
    C1 N1 H1B . . 110.0 ?
    Cu1 N1 H1B . . 110.0 ?
    H1A N1 H1B . . 108.4 ?
    C2 N2 Cu1 . . 108.1(4) ?
    C2 N2 H2A . . 110.1 ?
    Cu1 N2 H2A . . 110.1 ?
    C2 N2 H2B . . 110.1 ?
    Cu1 N2 H2B . . 110.1 ?
    H2A N2 H2B . . 108.4 ?
    C3 N3 Cu1 . . 108.4(4) ?
    C3 N3 H3A . . 110.0 ?
    Cu1 N3 H3A . . 110.0 ?
    C3 N3 H3B . . 110.0 ?
    Cu1 N3 H3B . . 110.0 ?
    H3A N3 H3B . . 108.4 ?
    C4 N4 Cu1 . . 109.0(4) ?
    C4 N4 H4A . . 109.9 ?
    Cu1 N4 H4A . . 109.9 ?
    C4 N4 H4B . . 109.9 ?
    Cu1 N4 H4B . . 109.9 ?
    H4A N4 H4B . . 108.3 ?
    C5 N5 Cu2 . . 110.1(4) ?
    C5 N5 H5A . . 109.6 ?
    Cu2 N5 H5A . . 109.6 ?
    C5 N5 H5B . . 109.6 ?
    Cu2 N5 H5B . . 109.6 ?
    H5A N5 H5B . . 108.2 ?
    C6 N6 Cu2 . . 110.2(4) ?
    C6 N6 H6A . . 109.6 ?
    Cu2 N6 H6A . . 109.6 ?
    C6 N6 H6B . . 109.6 ?
    Cu2 N6 H6B . . 109.6 ?
    H6A N6 H6B . . 108.1 ?
    C7 N7 Cu2 . . 107.9(3) ?
    C7 N7 H7C . . 110.1 ?
    Cu2 N7 H7C . . 110.1 ?
    C7 N7 H7D . . 110.1 ?
    Cu2 N7 H7D . . 110.1 ?
    H7C N7 H7D . . 108.4 ?
    C8 N8 Cu2 . . 109.0(3) ?
    C8 N8 H8A . . 109.9 ?
    Cu2 N8 H8A . . 109.9 ?
    C8 N8 H8B . . 109.9 ?
    Cu2 N8 H8B . . 109.9 ?
    H8A N8 H8B . . 108.3 ?
    C9 N9 Cu1 . . 120.0(4) ?
    C13 N13 Cu2 . . 111.8(4) ?
    H1 O1 H2 . . 110(4) ?
    H3 O2 H4 . . 98(2) ?
    H5 O3 H6 . . 103(3) ?
    H8 O5 H9 . . 107(3) ?
    C2 C1 N1 . . 105.7(5) ?
    C2 C1 H1C . . 110.6 ?
    N1 C1 H1C . . 110.6 ?
    C2 C1 H1D . . 110.6 ?
    N1 C1 H1D . . 110.6 ?
    H1C C1 H1D . . 108.7 ?
    N2 C2 C1 . . 109.2(6) ?
    N2 C2 H2C . . 109.8 ?
    C1 C2 H2C . . 109.8 ?
    N2 C2 H2D . . 109.8 ?
    C1 C2 H2D . . 109.8 ?
    H2C C2 H2D . . 108.3 ?
    N3 C3 C4 . . 107.4(5) ?
    N3 C3 H3C . . 110.2 ?
    C4 C3 H3C . . 110.2 ?
    N3 C3 H3D . . 110.2 ?
    C4 C3 H3D . . 110.2 ?
    H3C C3 H3D . . 108.5 ?
    N4 C4 C3 . . 107.1(5) ?
    N4 C4 H4C . . 110.3 ?
    C3 C4 H4C . . 110.3 ?
    N4 C4 H4D . . 110.3 ?
    C3 C4 H4D . . 110.3 ?
    H4C C4 H4D . . 108.5 ?
    C6 C5 N5 . . 113.8(6) ?
    C6 C5 H5C . . 108.8 ?
    N5 C5 H5C . . 108.8 ?
    C6 C5 H5D . . 108.8 ?
    N5 C5 H5D . . 108.8 ?
    H5C C5 H5D . . 107.7 ?
    C5 C6 N6 . . 115.6(6) ?
    C5 C6 H6C . . 108.4 ?
    N6 C6 H6C . . 108.4 ?
    C5 C6 H6D . . 108.4 ?
    N6 C6 H6D . . 108.4 ?
    H6C C6 H6D . . 107.4 ?
    N7 C7 C8 . . 106.9(5) ?
    N7 C7 H7A . . 110.4 ?
    C8 C7 H7A . . 110.4 ?
    N7 C7 H7B . . 110.4 ?
    C8 C7 H7B . . 110.4 ?
    H7A C7 H7B . . 108.6 ?
    C7 C8 N8 . . 106.9(5) ?
    C7 C8 H8C . . 110.4 ?
    N8 C8 H8C . . 110.4 ?
    C7 C8 H8D . . 110.4 ?
    N8 C8 H8D . . 110.4 ?
    H8C C8 H8D . . 108.6 ?
    N9 C9 Fe1 . . 176.3(6) ?
    N10 C10 Fe1 . . 178.9(5) ?
    N11 C11 Fe1 . . 178.9(5) ?
    N12 C12 Fe1 . . 178.4(5) ?
    N13 C13 Fe1 . . 178.0(5) ?
    N14 C14 Fe1 . . 177.4(6) ?
loop_
    _geom_torsion_atom_site_label_1
    _geom_torsion_atom_site_label_2
    _geom_torsion_atom_site_label_3
    _geom_torsion_atom_site_label_4
    _geom_torsion_site_symmetry_1
    _geom_torsion_site_symmetry_2
    _geom_torsion_site_symmetry_3
    _geom_torsion_site_symmetry_4
    _geom_torsion
    _geom_torsion_publ_flag
    N4 Cu1 N1 C1 . . . . 103.2(16) ?
    N3 Cu1 N1 C1 . . . . -164.2(4) ?
    N2 Cu1 N1 C1 . . . . 16.8(4) ?
    N9 Cu1 N1 C1 . . . . -76.1(4) ?
    N4 Cu1 N2 C2 . . . . -160.1(4) ?
    N1 Cu1 N2 C2 . . . . 12.5(4) ?
    N3 Cu1 N2 C2 . . . . -72(11) ?
    N9 Cu1 N2 C2 . . . . 109.8(4) ?
    N4 Cu1 N3 C3 . . . . -16.3(4) ?
    N1 Cu1 N3 C3 . . . . 171.1(3) ?
    N2 Cu1 N3 C3 . . . . -105(11) ?
    N9 Cu1 N3 C3 . . . . 73.7(3) ?
    N1 Cu1 N4 C4 . . . . 80.4(17) ?
    N3 Cu1 N4 C4 . . . . -12.9(4) ?
    N2 Cu1 N4 C4 . . . . 166.0(4) ?
    N9 Cu1 N4 C4 . . . . -100.3(4) ?
    N6 Cu2 N5 C5 . . . . -2.0(5) ?
    N7 Cu2 N5 C5 . . . . 169.1(5) ?
    N8 Cu2 N5 C5 . . . . -90.5(17) ?
    N13 Cu2 N5 C5 . . . . -97.2(5) ?
    N7 Cu2 N6 C6 . . . . -111.6(13) ?
    N8 Cu2 N6 C6 . . . . 160.7(5) ?
    N5 Cu2 N6 C6 . . . . -12.8(5) ?
    N13 Cu2 N6 C6 . . . . 73.2(5) ?
    N6 Cu2 N7 C7 . . . . -66.9(13) ?
    N8 Cu2 N7 C7 . . . . 21.9(4) ?
    N5 Cu2 N7 C7 . . . . -164.5(4) ?
    N13 Cu2 N7 C7 . . . . 108.4(4) ?
    N6 Cu2 N8 C8 . . . . 179.1(4) ?
    N7 Cu2 N8 C8 . . . . 8.1(4) ?
    N5 Cu2 N8 C8 . . . . -93.1(17) ?
    N13 Cu2 N8 C8 . . . . -86.4(4) ?
    N4 Cu1 N9 C9 . . . . -66.4(5) ?
    N1 Cu1 N9 C9 . . . . 113.6(5) ?
    N3 Cu1 N9 C9 . . . . -150.7(5) ?
    N2 Cu1 N9 C9 . . . . 29.3(5) ?
    N6 Cu2 N13 C13 . . . . 53.0(5) ?
    N7 Cu2 N13 C13 . . . . -126.3(5) ?
    N8 Cu2 N13 C13 . . . . -43.2(5) ?
    N5 Cu2 N13 C13 . . . . 136.1(5) ?
    Cu1 N1 C1 C2 . . . . -42.4(6) ?
    Cu1 N2 C2 C1 . . . . -40.4(6) ?
    N1 C1 C2 N2 . . . . 54.8(7) ?
    Cu1 N3 C3 C4 . . . . 42.0(5) ?
    Cu1 N4 C4 C3 . . . . 39.0(5) ?
    N3 C3 C4 N4 . . . . -53.4(6) ?
    Cu2 N5 C5 C6 . . . . 17.3(9) ?
    N5 C5 C6 N6 . . . . -29.8(11) ?
    Cu2 N6 C6 C5 . . . . 27.0(9) ?
    Cu2 N7 C7 C8 . . . . -47.8(5) ?
    N7 C7 C8 N8 . . . . 55.1(6) ?
    Cu2 N8 C8 C7 . . . . -35.9(6) ?
    Cu1 N9 C9 Fe1 . . . . -27(8) ?
    C12 Fe1 C9 N9 . . . . -15(11) ?
    C10 Fe1 C9 N9 . . . . 64(8) ?
    C11 Fe1 C9 N9 . . . . 152(8) ?
    C13 Fe1 C9 N9 . . . . -118(8) ?
    C14 Fe1 C9 N9 . . . . -28(8) ?
    C12 Fe1 C10 N10 . . . .  -15E1(3)
                                     ?
    C9 Fe1 C10 N10 . . . .  4E1(3)
                                  ?
    C11 Fe1 C10 N10 . . . .  -6E1(3)
                                    ?
    C13 Fe1 C10 N10 . . . .  2E1(4)
                                   ?
    C14 Fe1 C10 N10 . . . .  13E1(3)
                                    ?
    C12 Fe1 C11 N11 . . . . 1E1(3)
                                  ?
    C9 Fe1 C11 N11 . . . .  -17E1(10)
                                     ?
    C10 Fe1 C11 N11 . . . .  -9E1(3)
                                    ?
    C13 Fe1 C11 N11 . . . . 10E1(3)
                                   ?
    C14 Fe1 C11 N11 . . . . 1E1(3)
                                  ?
    C9 Fe1 C12 N12 . . . .  3E1(2)
                                  ?
    C10 Fe1 C12 N12 . . . .  -5E1(2)
                                    ?
    C11 Fe1 C12 N12 . . . .  -13E1(2)
                                     ?
    C13 Fe1 C12 N12 . . . .  14E1(2)
                                    ?
    C14 Fe1 C12 N12 . . . .  5E1(2)
                                   ?
    Cu2 N13 C13 Fe1 . . . . 41(15) ?
    C12 Fe1 C13 N13 . . . . 122(15) ?
    C9 Fe1 C13 N13 . . . . -61(15) ?
    C10 Fe1 C13 N13 . . . . -40(17) ?
    C11 Fe1 C13 N13 . . . . 32(15) ?
    C14 Fe1 C13 N13 . . . . -150(15) ?
    C12 Fe1 C14 N14 . . . . -3(12) ?
    C9 Fe1 C14 N14 . . . .  18E1(10)
                                    ?
    C10 Fe1 C14 N14 . . . . 90(12) ?
    C11 Fe1 C14 N14 . . . . -6(17) ?
    C13 Fe1 C14 N14 . . . . -94(12) ?
loop_
    _geom_hbond_atom_site_label_D
    _geom_hbond_atom_site_label_H
    _geom_hbond_atom_site_label_A
    _geom_hbond_site_symmetry_A
    _geom_hbond_distance_DH
    _geom_hbond_distance_HA
    _geom_hbond_distance_DA
    _geom_hbond_angle_DHA
    N1 H1B O4 3_445 0.90 2.59 3.316(5) 138.6
    N2 H2A O2 3_455 0.90 2.14 2.999(6) 158.7
    N2 H2B N14 . 0.90 2.57 3.335(6) 143.8
    N3 H3B O5 . 0.90 2.18 3.074(7) 172.2
    N4 H4A N10 . 0.90 2.63 3.308(7) 133.3
    N5 H5A O3 2_655 0.90 2.33 3.214(7) 167.3
    N6 H6B N9 . 0.90 2.17 3.044(6) 162.8
    N7 H7C N12 3_545 0.90 2.55 3.293(6) 140.0
    N7 H7D O5 3 0.90 2.29 3.153(8) 159.8
    N8 H8B N11 5_666 0.90 2.34 3.104(6) 143.0
    O1 H1 N11 7_566 0.81(4) 2.01(5) 2.807(6) 167(6)
    O1 H2 N10 . 0.842(14) 2.04(3) 2.806(6) 150(6)
    O2 H3 O3 4_545 0.888(19) 1.84(3) 2.697(6) 161(4)
    O2 H4 N12 1_545 0.899(18) 1.96(2) 2.799(7) 155(2)
    O3 H5 N14 . 0.873(19) 1.88(2) 2.741(6) 170(6)
    O3 H6 N13 2_655 0.847(19) 1.99(2) 2.787(6) 156(5)
    O4 H7 N14 2_655 0.879(19) 2.33(3) 3.118(6) 149(5)
    O5 H8 O1 3_545 0.878(19) 1.92(3) 2.734(7) 153(5)
    O5 H9 O2 . 0.839(19) 2.09(4) 2.844(7) 150(6)
data_global
_journal_date_recd_electronic     2008-06-03
_journal_date_accepted     2008-07-28
_journal_name_full     'Acta Crystallographica, Section E'
_journal_year     2008
_journal_volume     64
_journal_issue      9
_journal_page_first     m1148
_journal_page_last     m1149
_journal_paper_category     QM
_journal_coeditor_code     SJ2512
_publ_contact_author_name     'Prof. Hongling Liu'
_publ_contact_author_address
;
  Graduate School of New Pattern Material Chemistry
  Dezhou University
  Shandong Dezhou 253023,
  People's Republic of China.
;
_publ_contact_author_email     honglingliu866@yahoo.com.cn
_publ_contact_author_fax     '86 534 8985888'
_publ_contact_author_phone     '86 534 8985866'
_publ_section_title
;\
<i>catena</i>-Poly[[[\m-cyanido-1:2\k^2^C:N-tricyanido-1\k^3^<i>C</i>-\
bis(ethylenediamine)-2\k^4^N,N'-copper(II)iron(II)]-\m-cyanido-\k^2^C:N-\
[bis(ethylenediamine-\k^2^N,N')copper(II)]-\m-cyanido-\k^2^N:C] 4.5-hydrate]
;
loop_
    _publ_author_name
    _publ_author_address
    'Hongling Liu'
;
  Graduate School of New Pattern Materials Chemistry
  Dezhou University
  Shandong Dezhou 253023,
  People's Republic of China.
;
    'Daqi Wang'
;
 College of Chemistry and Chemical Engineering
 Liaocheng University
 Shandong 252059
 People's Republic of China.
;
