# Supplementary material for: catena-Poly[[[μ-cyanido-1:2κ2 C:N-tricyanido-1κ3 C-bis(ethylenediamine)-2κ4 N,N′-copper(II)iron(II)]-μ-cyanido-κ2 C:N-[bis(ethylenediamine-κ2 N,N′)copper(II)]-μ-cyanido-κ2 N:C] 4.5-hy­drate]
Source: Acta Crystallogr Sect E Struct Rep Online. 2008 Aug 9;64(Pt 9):m1148–9. doi: 10.1107/S1600536808023830 (PMC2960737; doi:10.1107/S1600536808023830)
Supplement: Supplementary file 2 [file e-64-m1148-Isup2.hkl]

# 
# h,k,l, Fc-squared, Fo-squared, sigma(Fo-squared) and status flag 
# 
data_I
_shelx_title ' 020910c in C2/c' 
_shelx_refln_list_code          4 
_shelx_F_calc_maximum      852.85 
_exptl_crystal_F_000      2744.00 
_reflns_d_resolution_high  0.8400 
 
loop_ 
 _symmetry_equiv_pos_as_xyz 
 'x, y, z' 
 '-x, y, -z+1/2' 
 'x+1/2, y+1/2, z' 
 '-x+1/2, y+1/2, -z+1/2' 
 '-x, -y, -z' 
 'x, -y, z-1/2' 
 '-x+1/2, -y+1/2, -z' 
 'x+1/2, -y+1/2, z-1/2' 
 
_cell_length_a    13.4808 
_cell_length_b    13.4965 
_cell_length_c    31.0687 
_cell_angle_alpha  90.000 
_cell_angle_beta   93.547 
_cell_angle_gamma  90.000 
 
_shelx_F_squared_multiplier     1.000 
 
loop_ 
 _refln_index_h 
 _refln_index_k 
 _refln_index_l 
 _refln_F_squared_calc 
 _refln_F_squared_meas 
 _refln_F_squared_sigma 
 _refln_observed_status 
   2   0   0     6035.65     5143.98    300.84 o 
   4   0   0   285220.50   286141.81   3621.62 o 
   6   0   0    31911.60    31655.38   1153.81 o 
   8   0   0    55454.41    53947.15   1019.48 o 
  10   0   0     8031.23     9043.87    937.45 o 
  12   0   0      341.55     -130.24    590.68 o 
  14   0   0       92.00      -50.90    748.07 o 
  16   0   0      360.73      140.96    841.99 o 
   1   1   0    12564.49    15698.85    334.54 o 
   3   1   0      465.65      663.58    284.38 o 
   5   1   0      436.76      203.37    234.74 o 
   7   1   0     1321.96     1654.38    331.04 o 
   9   1   0    14450.55    14058.98    737.31 o 
  11   1   0       97.54      225.80    409.56 o 
  13   1   0     4096.07     4002.21    623.00 o 
  15   1   0       37.93      862.35    578.11 o 
   0   2   0     2371.51     3264.29    363.77 o 
   2   2   0    18901.75    18328.87    540.46 o 
   4   2   0    31775.63    31805.34    859.30 o 
   6   2   0    11228.70    12239.48    572.68 o 
   8   2   0     2133.10     1542.14    351.76 o 
  10   2   0     4446.86     4466.01    532.67 o 
  12   2   0       82.08     -107.34    427.14 o 
  14   2   0      858.61     1454.84    566.65 o 
   1   3   0    43851.53    40106.98   1046.25 o 
   3   3   0    11571.29    10784.67    520.77 o 
   5   3   0    35144.45    33770.63    567.28 o 
   7   3   0        1.84     -191.18    276.82 o 
   9   3   0    46359.58    47333.52   1538.47 o 
  11   3   0        9.36       11.52    414.62 o 
  13   3   0     9107.57     8353.06    777.72 o 
  15   3   0        7.60     -293.37    649.64 o 
   0   4   0   351461.03   343082.16   4577.73 o 
   2   4   0     3095.50     3718.51    366.02 o 
   4   4   0    63638.78    59968.77   1616.46 o 
   6   4   0     6939.73     6548.12    321.07 o 
   8   4   0    19810.83    19759.00    995.70 o 
  10   4   0     2309.60     1904.82    456.04 o 
  12   4   0     2824.95     2689.41    519.78 o 
  14   4   0        6.62      149.85    605.54 o 
   1   5   0     7002.93     6004.41    561.03 o 
   3   5   0    13422.38    14490.57    651.73 o 
   5   5   0     1919.28     2140.80    412.25 o 
   7   5   0       15.20     -346.04    346.04 o 
   9   5   0     2848.98     3930.99    600.41 o 
  11   5   0      481.19      296.88    422.20 o 
  13   5   0     3622.96     4022.12    644.35 o 
  15   5   0      350.44      548.88    792.82 o 
   0   6   0      883.53      894.94    556.93 o 
   2   6   0     7513.24     7058.40    650.92 o 
   4   6   0      148.56      352.38    308.54 o 
   6   6   0      504.63      170.50    361.54 o 
   8   6   0        5.69      -21.03    412.10 o 
  10   6   0     4501.39     3978.12    643.81 o 
  12   6   0      586.72      862.58    471.47 o 
  14   6   0     1768.31     1382.26    646.46 o 
   1   7   0    11130.17     9736.18    770.11 o 
   3   7   0     8048.71     7333.50    783.88 o 
   5   7   0     3067.85     3123.62    462.62 o 
   7   7   0      140.01      215.18    468.18 o 
   9   7   0     2268.13     2860.68    584.19 o 
  11   7   0      749.30      944.74    434.87 o 
  13   7   0      735.72      941.42    582.73 o 
   0   8   0    18048.54    17348.39   1484.06 o 
   2   8   0     1382.45     1672.25    523.87 o 
   4   8   0    55574.75    56070.84   1861.54 o 
   6   8   0    10198.62    10755.03    771.65 o 
   8   8   0     6806.07     5564.78    652.79 o 
  10   8   0     1151.31     1445.66    613.03 o 
  12   8   0     2817.36     2959.73    633.56 o 
   1   9   0     5624.20     4872.66    704.49 o 
   3   9   0     3588.81     2989.82    657.44 o 
   5   9   0        7.69      124.23    493.99 o 
   7   9   0       59.71      -47.19    396.18 o 
   9   9   0      896.76      784.68    456.46 o 
  11   9   0      721.73      804.31    440.61 o 
  13   9   0      448.95     1030.15    985.08 o 
   0  10   0     2375.35     2758.87    930.36 o 
   2  10   0     2119.08     2294.69    639.86 o 
   4  10   0     1403.85     2115.82    641.72 o 
   6  10   0    13941.71    13329.96   1145.29 o 
   8  10   0     1376.01      834.44    444.92 o 
  10  10   0     6820.44     7374.28    776.96 o 
  12  10   0       24.53     -814.46    859.53 o 
   1  11   0      184.72     -407.89    538.18 o 
   3  11   0     2044.43     1658.50    658.92 o 
   5  11   0     1521.58     1136.41    601.90 o 
   7  11   0      104.09      -93.41    507.18 o 
   9  11   0     1006.04     1322.12    637.91 o 
  11  11   0      353.64      730.76    901.38 o 
   0  12   0     1116.89     1854.27   1007.62 o 
   2  12   0      762.38      863.60    618.58 o 
   4  12   0     2740.49     2205.23   1393.92 o 
   6  12   0     1245.14      351.80    582.90 o 
   8  12   0       32.51     -293.85    546.01 o 
  10  12   0       87.72      682.48    981.86 o 
   1  13   0     2478.25     2821.29    765.78 o 
   3  13   0     2949.24     2985.93    744.12 o 
   5  13   0      208.66      202.23    603.57 o 
   7  13   0      714.05      748.59    662.89 o 
   9  13   0       10.29       10.24    599.49 o 
   0  14   0       54.73      -77.26    859.53 o 
   2  14   0       22.17      175.86    612.76 o 
   4  14   0       33.72      770.53    656.36 o 
   6  14   0     2459.33     3481.11    863.70 o 
   1  15   0       23.18      243.42    804.81 o 
   3  15   0     1304.89      790.75    723.19 o 
   5  15   0      360.64      953.13    685.88 o 
   0  16   0        4.01     1165.36   1091.32 o 
 -15   1   1      167.51       -0.46    532.31 o 
 -13   1   1      566.42      431.46    476.31 o 
 -11   1   1     7421.00     7300.95    659.56 o 
  -9   1   1     1495.27     1559.26    390.68 o 
  -7   1   1     5389.23     5589.91    460.85 o 
  -5   1   1    41400.80    43457.68    882.10 o 
  -3   1   1    79346.11    86733.33   1157.56 o 
  -1   1   1     1616.28     1638.19    103.85 o 
   1   1   1    46328.50    50450.66   1576.57 o 
   3   1   1      775.67      -93.22    426.09 o 
   5   1   1    17288.10    19763.84    616.75 o 
   7   1   1    14441.48    13612.21    626.15 o 
   9   1   1        2.84      -65.75    318.30 o 
  11   1   1     9377.46     9630.95    721.28 o 
  13   1   1        6.95      162.23    453.01 o 
  15   1   1     6809.25     6894.09    827.55 o 
 -14   2   1     3248.42     3274.20    643.15 o 
 -12   2   1     4292.09     4128.52    587.92 o 
 -10   2   1      862.69      780.96    405.36 o 
  -8   2   1    10903.61     9904.92    605.75 o 
  -6   2   1     8353.18     8429.68    489.95 o 
  -4   2   1    34710.29    33612.91    868.31 o 
  -2   2   1   308586.91   313452.78   2215.25 o 
   0   2   1    52190.56    47618.82   1789.89 o 
   2   2   1   432381.31   431058.09   4616.64 o 
   4   2   1     3048.60     3438.90    395.90 o 
   6   2   1   204514.78   202653.58   2726.03 o 
   8   2   1     1424.11     1362.90    352.75 o 
  10   2   1    35930.11    35795.45   1180.47 o 
  12   2   1      581.71      718.65    444.83 o 
  14   2   1     8545.42     9967.10   1014.17 o 
 -15   3   1        0.31     -227.00    544.26 o 
 -13   3   1     1622.81     1915.95    550.25 o 
 -11   3   1      692.49      728.51    447.66 o 
  -9   3   1     1233.05     1439.86    418.20 o 
  -7   3   1    14860.77    13573.70    768.00 o 
  -5   3   1      187.66      236.53    293.96 o 
  -3   3   1      263.14      190.85    283.40 o 
  -1   3   1      447.40     1300.20    356.56 o 
   1   3   1    11785.36    12790.06    487.84 o 
   3   3   1     9607.12    10005.68    530.95 o 
   5   3   1        2.72      -51.43    162.89 o 
   7   3   1     3635.82     3422.89    406.36 o 
   9   3   1     3153.48     2329.61    453.92 o 
  11   3   1     1812.36     1612.79    477.68 o 
  13   3   1      627.17      529.97    500.22 o 
  15   3   1     4778.76     3626.18    829.42 o 
 -14   4   1      660.39      646.31    520.17 o 
 -12   4   1     5901.43     6156.14    663.03 o 
 -10   4   1     1220.12      844.32    414.44 o 
  -8   4   1     6045.04     6634.28    632.96 o 
  -6   4   1      113.40       49.96    330.67 o 
  -4   4   1     2616.64     1712.92    342.72 o 
  -2   4   1     2919.37     2659.30    316.01 o 
   0   4   1     2399.42     2404.71    417.70 o 
   2   4   1     4517.36     4509.72    395.12 o 
   4   4   1    35036.21    36811.69   1003.53 o 
   6   4   1     3543.42     3139.33    270.01 o 
   8   4   1     2269.26     1761.18    405.52 o 
  10   4   1      126.44      -66.45    384.59 o 
  12   4   1       28.58      178.08    434.48 o 
  14   4   1       77.78      490.29    611.56 o 
 -15   5   1      574.24      -97.80    770.00 o 
 -13   5   1     1639.19     2036.69    550.23 o 
 -11   5   1     5598.63     5180.08    605.82 o 
  -9   5   1        9.46      -69.19    424.58 o 
  -7   5   1      581.76      459.24    388.24 o 
  -5   5   1     5683.08     6046.85    533.65 o 
  -3   5   1    57707.50    59775.22   1316.31 o 
  -1   5   1      905.15      767.96    360.56 o 
   1   5   1    19803.02    20968.36    892.29 o 
   3   5   1    12357.55    12646.16    643.04 o 
   5   5   1     2049.58     2190.81    407.72 o 
   7   5   1     8064.70     7508.11    641.49 o 
   9   5   1      721.96      630.93    391.39 o 
  11   5   1     7958.01     7870.26    693.05 o 
  13   5   1       68.12       93.91    551.22 o 
  15   5   1     3009.59     2752.21    794.84 o 
 -14   6   1      949.69      695.31    754.09 o 
 -12   6   1      525.79      394.46    453.15 o 
 -10   6   1      476.27      627.75    499.98 o 
  -8   6   1     2115.49     1835.08    491.91 o 
  -6   6   1     4787.47     4197.18    505.87 o 
  -4   6   1    13897.71    12966.05    680.97 o 
  -2   6   1    38202.80    34447.85   1224.08 o 
   0   6   1     4499.68     2990.85    488.81 o 
   2   6   1    56481.90    59082.89   1801.16 o 
   4   6   1     4459.20     4031.72    466.89 o 
   6   6   1    34682.12    33563.64    856.17 o 
   8   6   1      111.20      185.31    415.35 o 
  10   6   1    15749.68    15707.10    891.05 o 
  12   6   1      321.12      395.72    525.78 o 
  14   6   1     3993.49     4746.36    835.15 o 
 -13   7   1     3535.23     4730.68   1495.33 o 
 -11   7   1       61.61      250.37    471.34 o 
  -9   7   1      734.40      918.76    458.98 o 
  -7   7   1     7122.34     6119.80    533.65 o 
  -5   7   1    11870.83    11171.27   1188.38 o 
  -3   7   1      110.65       45.19    398.68 o 
  -1   7   1     9562.76     8379.65    735.44 o 
   1   7   1        1.51      246.76    390.15 o 
   3   7   1      209.87      569.89    473.23 o 
   5   7   1      810.63      978.20    407.95 o 
   7   7   1     1115.78     1248.53    519.09 o 
   9   7   1     4626.88     3798.42    627.09 o 
  11   7   1     3920.92     3276.63    646.43 o 
  13   7   1       54.72      141.00    516.71 o 
 -12   8   1     5619.65     5753.58    785.91 o 
 -10   8   1      944.96      648.52    441.00 o 
  -8   8   1    13289.38    13411.63   1064.65 o 
  -6   8   1      234.79      -64.53    327.63 o 
  -4   8   1    47795.84    46864.24   1715.71 o 
  -2   8   1     2936.41     2351.15    562.40 o 
   0   8   1    21495.60    25198.75   1251.88 o 
   2   8   1      256.15       18.78    426.70 o 
   4   8   1    12064.51    12134.32    960.56 o 
   6   8   1     1049.21      908.29    423.41 o 
   8   8   1      254.34       55.31    407.22 o 
  10   8   1      832.54      758.28    584.37 o 
  12   8   1     1517.42     1989.59    719.31 o 
 -13   9   1      743.10      911.04    933.57 o 
 -11   9   1      272.75      366.58    419.13 o 
  -9   9   1     2232.95     2320.04    539.20 o 
  -7   9   1      916.30     1055.71    458.24 o 
  -5   9   1      195.62      166.13    473.41 o 
  -3   9   1    13863.30    12064.21   1019.79 o 
  -1   9   1     1152.40     1894.02    585.20 o 
   1   9   1    11414.52    10940.53    946.43 o 
   3   9   1     1386.45     1470.34    553.57 o 
   5   9   1     8112.65     7453.35    877.73 o 
   7   9   1       71.63     -183.81    362.09 o 
   9   9   1      144.97      153.07    415.01 o 
  11   9   1      661.60      -98.36    423.57 o 
  13   9   1      135.69      785.49    981.86 o 
 -12  10   1       62.12      627.75    981.86 o 
 -10  10   1       43.02      301.26    427.14 o 
  -8  10   1     1635.26     1411.61    471.83 o 
  -6  10   1     7175.05     8513.50    970.21 o 
  -4  10   1    13791.11    13255.48   1129.03 o 
  -2  10   1     8381.11     9186.03    960.68 o 
   0  10   1     4693.80     5376.54    797.79 o 
   2  10   1    11044.46    11242.02   1032.32 o 
   4  10   1      294.68     -232.89    505.66 o 
   6  10   1     5436.38     6355.50    877.09 o 
   8  10   1      893.56      619.19    433.99 o 
  10  10   1     3087.97     2851.16    853.37 o 
  12  10   1       44.70      248.04    638.59 o 
 -11  11   1        6.66      180.28    911.04 o 
  -9  11   1     1834.80     1678.41    666.61 o 
  -7  11   1      255.76      149.70    523.57 o 
  -5  11   1     2712.35     2608.88    727.26 o 
  -3  11   1        0.01      -13.47    552.16 o 
  -1  11   1     2045.01     2141.50    688.45 o 
   1  11   1      270.93      448.56    706.62 o 
   3  11   1     2436.76     2100.31    663.28 o 
   5  11   1     1759.89     1480.54    608.26 o 
   7  11   1     1685.80     1063.06    592.61 o 
   9  11   1     4231.56     4811.82    673.29 o 
  11  11   1      103.58      121.61    455.27 o 
 -10  12   1       23.37      399.18   1004.40 o 
  -8  12   1     9355.37    10943.17   1315.05 o 
  -6  12   1       93.28      -34.63    543.92 o 
  -4  12   1    21852.81    23282.61   1543.71 o 
  -2  12   1     1452.02     1388.13    667.95 o 
   0  12   1     8233.85    11324.84   1136.41 o 
   2  12   1     1372.87     1667.43    690.64 o 
   4  12   1     3994.24     3442.75    790.83 o 
   6  12   1      858.30     1000.90    621.92 o 
   8  12   1       73.72      232.72    551.45 o 
  10  12   1       18.14      397.17    585.52 o 
  -9  13   1      853.79     1059.12   1062.34 o 
  -7  13   1      507.75      883.22    662.74 o 
  -5  13   1      385.09      553.63    614.50 o 
  -3  13   1      719.74      486.02    607.64 o 
  -1  13   1        3.55     -430.89    526.64 o 
   1  13   1      692.59      674.37    597.09 o 
   3  13   1      341.90      942.27    622.55 o 
   5  13   1      278.84      270.89    571.97 o 
   7  13   1      366.12     -124.58    592.52 o 
   9  13   1        4.01      -91.13    631.59 o 
  -6  14   1       37.92      141.13    631.31 o 
  -4  14   1      329.76      267.83    648.71 o 
  -2  14   1       36.47      364.79    650.51 o 
   0  14   1      379.19       76.97    572.02 o 
   2  14   1       35.85      485.30    630.53 o 
   4  14   1      151.98     -168.37    600.96 o 
   6  14   1       41.68     -242.04    616.87 o 
  -5  15   1      105.96      523.39    702.85 o 
  -3  15   1      330.73      692.76    665.80 o 
  -1  15   1       13.45       44.60    619.77 o 
   1  15   1     2070.75     1901.58    793.18 o 
   3  15   1      849.15      800.48    762.96 o 
   5  15   1     3083.90     2411.32    803.01 o 
   0  16   1     1924.59     1600.11    793.23 o 
 -16   0   2     7774.01     8286.87   1274.59 o 
 -14   0   2        1.59      173.36    743.90 o 
 -12   0   2     6502.31     8033.57   1599.95 o 
 -10   0   2    14443.83    15466.14   1158.11 o 
  -8   0   2    41381.35    42445.73   1311.24 o 
  -6   0   2    23087.96    23326.34    648.31 o 
  -4   0   2    51908.09    52529.14   1249.96 o 
  -2   0   2    83775.35    86434.80   1060.32 o 
   0   0   2     8321.40     7822.71    389.53 o 
   2   0   2   195272.73   196233.23   1436.15 o 
   4   0   2    70859.43    69237.73   1370.50 o 
   6   0   2    34556.37    37345.68   1936.36 o 
   8   0   2    51605.56    52797.06   1744.64 o 
  10   0   2      636.17      713.43    819.29 o 
  12   0   2     4056.53     3860.45    837.60 o 
  14   0   2        8.71      129.93    717.19 o 
 -15   1   2      621.59      713.35    583.14 o 
 -13   1   2      900.65     1216.73    498.63 o 
 -11   1   2     1712.62     1637.64    466.70 o 
  -9   1   2      666.45      485.01    341.87 o 
  -7   1   2     5173.83     5025.60    275.27 o 
  -5   1   2    94691.90   100498.05   2300.37 o 
  -3   1   2      701.55      564.75    230.00 o 
  -1   1   2    19584.21    18950.03    327.89 o 
   1   1   2     3070.71     4335.32    174.70 o 
   3   1   2     7282.63     7238.01    277.67 o 
   5   1   2    22382.75    24266.46    671.32 o 
   7   1   2      479.70      223.06    266.41 o 
   9   1   2      301.74      319.81    336.78 o 
  11   1   2      963.11     1121.28    456.30 o 
  13   1   2      972.10      984.14    511.05 o 
  15   1   2      366.24      301.07    657.17 o 
 -14   2   2      312.05      912.83    540.96 o 
 -12   2   2      627.62      564.25    461.82 o 
 -10   2   2     1168.44     1235.50    424.01 o 
  -8   2   2     2451.21     2075.84    305.70 o 
  -6   2   2     9115.98     8965.07    504.73 o 
  -4   2   2    27129.66    29501.45    519.53 o 
  -2   2   2    17570.57    20040.06    416.48 o 
   0   2   2     1181.01      752.66    163.12 o 
   2   2   2    12387.49    10652.07    654.75 o 
   4   2   2    21193.61    21730.08    506.83 o 
   6   2   2    16411.43    17434.89    656.14 o 
   8   2   2     2157.22     1988.31    385.68 o 
  10   2   2     4011.97     3922.18    524.95 o 
  12   2   2       13.11      385.39    436.83 o 
  14   2   2      196.67      157.66    526.71 o 
 -15   3   2      369.94      427.79    645.12 o 
 -13   3   2     1291.67      848.22    498.38 o 
 -11   3   2      309.57      349.08    422.56 o 
  -9   3   2       37.04      102.79    354.59 o 
  -7   3   2    14649.01    15442.95    791.00 o 
  -5   3   2     2194.50     1819.50    346.17 o 
  -3   3   2     8706.59    10062.24    499.57 o 
  -1   3   2       35.90      497.36    319.45 o 
   1   3   2    79885.85    78028.32   1172.88 o 
   3   3   2     9481.96     9883.77    378.00 o 
   5   3   2     2179.45     2282.21    253.77 o 
   7   3   2     1351.82     1676.54    351.57 o 
   9   3   2     2058.11     1798.89    426.99 o 
  11   3   2      874.99      294.43    427.95 o 
  13   3   2     4180.39     3896.91    621.95 o 
  15   3   2      514.16     1465.50    726.96 o 
 -14   4   2       11.39      -77.61    454.19 o 
 -12   4   2     7928.76     8805.07    733.39 o 
 -10   4   2     2091.99     1599.17    445.56 o 
  -8   4   2    12362.94    12153.41    802.06 o 
  -6   4   2     1735.61     1625.50    366.07 o 
  -4   4   2    10602.54     9883.77    552.09 o 
  -2   4   2      883.96     1786.03    359.60 o 
   0   4   2     1097.19      749.44    359.12 o 
   2   4   2    25221.45    25812.21    874.98 o 
   4   4   2    17677.70    18339.68    549.99 o 
   6   4   2    15008.16    14393.89    642.15 o 
   8   4   2    39298.82    40458.25   1156.00 o 
  10   4   2      833.81      881.45    419.94 o 
  12   4   2    14526.10    15126.42    915.04 o 
  14   4   2      132.47      188.69    609.00 o 
 -15   5   2     1029.48      448.83    822.55 o 
 -13   5   2      218.15      460.54    480.58 o 
 -11   5   2     1355.71     1088.56    440.73 o 
  -9   5   2      675.01      960.15    624.16 o 
  -7   5   2     6314.35     6656.55    614.69 o 
  -5   5   2     1093.32     1326.93    370.84 o 
  -3   5   2       43.63       33.81    243.90 o 
  -1   5   2    10458.77    10978.37    679.89 o 
   1   5   2    25325.88    29093.62   1053.05 o 
   3   5   2     3143.05     4288.09    437.19 o 
   5   5   2      820.35     1117.80    279.91 o 
   7   5   2      708.35      595.30    404.21 o 
   9   5   2     3635.71     2967.36    484.77 o 
  11   5   2     1921.69     2221.40    501.23 o 
  13   5   2      525.45      509.90    711.45 o 
  15   5   2      496.17      598.21    690.78 o 
 -14   6   2      294.00      -64.49    865.97 o 
 -12   6   2      447.65      351.52    446.72 o 
 -10   6   2     2907.87     3040.07    599.11 o 
  -8   6   2      441.15      670.87    582.63 o 
  -6   6   2    16469.57    15448.15    826.57 o 
  -4   6   2     1412.75     1121.05    332.22 o 
  -2   6   2    82859.40    82101.03   1936.36 o 
   0   6   2     2006.09     1911.71    435.70 o 
   2   6   2    36857.66    35748.57   1267.86 o 
   4   6   2        3.55       15.43    315.35 o 
   6   6   2    26331.34    24378.19    823.58 o 
   8   6   2       83.28       65.28    424.35 o 
  10   6   2     5662.67     6630.77    631.90 o 
  12   6   2      418.53      302.98    565.03 o 
  14   6   2       73.21       52.95    598.32 o 
 -13   7   2      206.99      996.17    754.14 o 
 -11   7   2      462.99      126.78    484.13 o 
  -9   7   2      991.89      908.65    484.06 o 
  -7   7   2    20192.11    18498.59    816.65 o 
  -5   7   2      378.16     -208.55    299.55 o 
  -3   7   2    28492.17    28928.34   1368.17 o 
  -1   7   2    13315.50    14804.75    910.98 o 
   1   7   2     6355.69     5997.57    732.37 o 
   3   7   2    17487.11    17616.75   1418.07 o 
   5   7   2      538.14      434.94    373.25 o 
   7   7   2    26925.14    24197.62   1381.05 o 
   9   7   2      149.00      -56.59    497.28 o 
  11   7   2     1953.79     2269.21    579.42 o 
  13   7   2      148.47      925.15    564.73 o 
 -12   8   2     2724.78     3466.93    706.26 o 
 -10   8   2      819.45      984.42    462.58 o 
  -8   8   2     2692.36     2628.41    472.64 o 
  -6   8   2     1852.84     1754.67    486.33 o 
  -4   8   2     1622.07     1356.42    509.63 o 
  -2   8   2     6309.97     6001.48    700.75 o 
   0   8   2     2685.80     2972.07    580.34 o 
   2   8   2     7335.68     7100.59    753.47 o 
   4   8   2    15426.38    13824.66   1011.67 o 
   6   8   2     4219.33     3957.60    432.27 o 
   8   8   2     8541.55     9166.62    783.64 o 
  10   8   2     1467.73      844.01    772.61 o 
  12   8   2     4887.19     5116.04    901.77 o 
 -13   9   2      225.59      775.09    789.69 o 
 -11   9   2     7051.11     6866.60   1435.77 o 
  -9   9   2      258.24      207.56    388.45 o 
  -7   9   2     8635.94     8126.03    826.90 o 
  -5   9   2     2539.97     2365.04    660.82 o 
  -3   9   2     3756.91     4241.70    754.91 o 
  -1   9   2      657.06      425.34    498.18 o 
   1   9   2     3321.04     4028.51    679.41 o 
   3   9   2       29.51     -107.19    547.27 o 
   5   9   2     1777.34     1936.22    586.15 o 
   7   9   2     1301.51      815.01    426.69 o 
   9   9   2       33.64     -180.14    390.03 o 
  11   9   2     3035.07     3592.65   1152.48 o 
  13   9   2      248.07       14.62    639.88 o 
 -12  10   2        0.63     -305.83    930.36 o 
 -10  10   2     2235.55     1556.79    486.05 o 
  -8  10   2     1360.69     1141.22    568.10 o 
  -6  10   2    18267.40    18686.06   1320.23 o 
  -4  10   2      300.61      117.55    507.96 o 
  -2  10   2    57475.97    65059.81   2203.63 o 
   0  10   2      163.30      326.93    542.89 o 
   2  10   2    53480.50    54672.64   3425.25 o 
   4  10   2      377.58      682.66    555.35 o 
   6  10   2    11156.48    11631.71   1086.46 o 
   8  10   2     1090.41     1747.27    490.97 o 
  10  10   2     2726.62     2760.75    614.05 o 
  12  10   2        7.76      371.00    489.60 o 
 -11  11   2     3376.87     4358.83   1316.66 o 
  -9  11   2      254.71      -15.66    533.80 o 
  -7  11   2     3396.52     3234.15    767.28 o 
  -5  11   2     2446.35     2754.34    719.94 o 
  -3  11   2     2988.61     2977.70    739.08 o 
  -1  11   2      151.57     -129.02    504.20 o 
   1  11   2      393.45      282.38    571.94 o 
   3  11   2      115.40     -225.67    516.56 o 
   5  11   2      330.79      692.51    584.32 o 
   7  11   2      688.63     1269.41    563.86 o 
   9  11   2       17.42      652.77    473.67 o 
  11  11   2     1651.14     1613.88    543.12 o 
 -10  12   2       25.83      135.21    927.14 o 
  -8  12   2      112.28      183.01    574.20 o 
  -6  12   2      510.61      637.30    588.55 o 
  -4  12   2     1495.71     2290.80    700.69 o 
  -2  12   2     2684.89     3226.60    779.79 o 
   0  12   2      400.36      521.70    595.22 o 
   2  12   2     2696.65     2424.50    712.28 o 
   4  12   2     2459.41     2634.25    706.18 o 
   6  12   2      566.52      461.08    575.46 o 
   8  12   2     1249.10     1390.02    638.39 o 
  10  12   2      105.68      346.87    603.95 o 
  -9  13   2       24.11      296.17    949.67 o 
  -7  13   2     1815.25     2426.16    773.46 o 
  -5  13   2       94.55     -239.41    579.06 o 
  -3  13   2     1374.15     1082.77    652.17 o 
  -1  13   2       54.71     -104.42    553.70 o 
   1  13   2      294.33     -352.58    559.04 o 
   3  13   2      963.61      750.71    598.58 o 
   5  13   2        1.60     -197.34    560.27 o 
   7  13   2     1441.83      972.99    652.72 o 
   9  13   2       27.27     -342.96    583.98 o 
  -6  14   2     4667.26     4749.97    930.80 o 
  -4  14   2        2.92     -191.82    607.27 o 
  -2  14   2    11447.02    13337.10   1329.74 o 
   0  14   2       77.47      544.72    676.03 o 
   2  14   2    13400.66    15493.16   1411.96 o 
   4  14   2        7.30      300.03    623.73 o 
   6  14   2     4201.90     4085.89    885.53 o 
  -5  15   2      415.91      386.39    710.43 o 
  -3  15   2       16.97      228.03    780.66 o 
  -1  15   2       78.36     -113.20    620.22 o 
   1  15   2        2.87      183.98    665.00 o 
   3  15   2       23.36      -30.15    672.63 o 
   5  15   2       93.79      265.08    650.41 o 
   0  16   2       16.87      524.19    721.50 o 
 -15   1   3     6695.62     7789.27    852.40 o 
 -13   1   3       58.37       18.36    444.52 o 
 -11   1   3     3250.81     3234.63    527.69 o 
  -9   1   3      723.82      513.96    352.64 o 
  -7   1   3    21738.49    22068.93    505.84 o 
  -5   1   3    48652.39    49999.35    738.32 o 
  -3   1   3     9479.29    10111.70    317.48 o 
  -1   1   3    15974.43    16560.32    428.88 o 
   1   1   3      210.43      309.77    118.32 o 
   3   1   3    15330.18    15905.42    374.08 o 
   5   1   3     9081.96     9336.10    320.60 o 
   7   1   3     2707.95     2302.82    342.50 o 
   9   1   3     2135.05     1684.03    393.33 o 
  11   1   3     2831.73     3082.73    538.36 o 
  13   1   3      131.29      522.24    455.15 o 
  15   1   3      177.45      834.80    677.98 o 
 -14   2   3     9344.75    10607.70    890.11 o 
 -12   2   3      243.13      371.54    442.73 o 
 -10   2   3    53566.10    51279.83   1411.43 o 
  -8   2   3      284.57      282.53    246.77 o 
  -6   2   3   111027.49   108674.25   1708.54 o 
  -4   2   3    12171.00    13415.44    387.30 o 
  -2   2   3   299181.00   298599.88   1989.65 o 
   0   2   3    42234.54    42867.08    574.58 o 
   2   2   3    53406.76    55755.30    757.37 o 
   4   2   3    91844.09    92941.70   1763.37 o 
   6   2   3    11324.06    11199.53    545.72 o 
   8   2   3    12853.65    13021.34    674.70 o 
  10   2   3     4620.09     4760.18    547.29 o 
  12   2   3       21.83       26.20    441.21 o 
  14   2   3     3758.89     3687.65    776.24 o 
 -15   3   3     4742.63     4390.80    834.23 o 
 -13   3   3      204.38      327.50    469.27 o 
 -11   3   3    11622.51    12745.33    832.04 o 
  -9   3   3      175.57      -45.36    266.16 o 
  -7   3   3      163.47     -163.10    328.97 o 
  -5   3   3      559.72      457.73    282.61 o 
  -3   3   3    12204.89    13256.16    424.88 o 
  -1   3   3    12720.52    12559.29    407.04 o 
   1   3   3    11239.22    11375.31    415.74 o 
   3   3   3    11598.24    12177.76    479.79 o 
   5   3   3     5975.86     6051.53    355.94 o 
   7   3   3       18.84       69.14    287.26 o 
   9   3   3     1225.76     1018.96    400.09 o 
  11   3   3     1140.74      737.41    422.51 o 
  13   3   3      761.26     1532.29    642.26 o 
  15   3   3        1.70     -195.89    658.92 o 
 -14   4   3       25.32      106.90    596.81 o 
 -12   4   3     3793.38     4088.73    592.35 o 
 -10   4   3       44.22      115.65    304.38 o 
  -8   4   3        5.13      263.65    376.55 o 
  -6   4   3      650.11      626.96    323.92 o 
  -4   4   3     3373.11     3243.44    384.51 o 
  -2   4   3     6164.81     6135.05    412.43 o 
   0   4   3   162291.13   169204.47   3161.28 o 
   2   4   3    15404.03    16430.05    657.06 o 
   4   4   3     2963.46     2107.62    293.32 o 
   6   4   3     6090.10     5842.73    388.60 o 
   8   4   3    15387.89    16409.16    778.29 o 
  10   4   3      633.65      748.30    423.48 o 
  12   4   3     6093.80     6851.77    824.12 o 
  14   4   3     1762.31     1497.76    664.11 o 
 -15   5   3     2086.39     1151.46    835.31 o 
 -13   5   3        2.85      193.76    532.13 o 
 -11   5   3     1785.48     2084.07    874.94 o 
  -9   5   3       48.63     -230.67    385.10 o 
  -7   5   3     7468.29     6882.05    610.53 o 
  -5   5   3     7093.38     6969.81    535.84 o 
  -3   5   3    10015.10     9094.88    529.00 o 
  -1   5   3    80619.38    80286.61   1647.39 o 
   1   5   3     8964.09     9747.50    655.65 o 
   3   5   3     7579.63     6384.28    396.33 o 
   5   5   3     3640.37     2604.15    337.35 o 
   7   5   3     3789.91     4072.56    550.59 o 
   9   5   3     2004.57     2016.73    432.05 o 
  11   5   3      600.70      842.30    426.48 o 
  13   5   3     2228.79     2318.46    693.94 o 
  15   5   3      266.31      335.19    712.61 o 
 -14   6   3     2274.26     2070.91    679.22 o 
 -12   6   3      310.43      311.21    446.73 o 
 -10   6   3    11128.06    10677.03    874.68 o 
  -8   6   3       66.56     -163.49    385.63 o 
  -6   6   3    52453.97    48223.61   1141.85 o 
  -4   6   3      175.88      184.17    225.10 o 
  -2   6   3    74808.64    69898.32   1699.80 o 
   0   6   3     7281.69     7677.54    659.71 o 
   2   6   3    29255.77    28348.83   2324.28 o 
   4   6   3    29814.47    28785.89    816.16 o 
   6   6   3       53.26       69.01    288.71 o 
   8   6   3     3875.89     3522.53    598.56 o 
  10   6   3     3204.19     2963.67    492.22 o 
  12   6   3     1828.38     1536.31    601.25 o 
  14   6   3     1905.86     2421.10    723.19 o 
 -13   7   3      333.50      418.35    567.06 o 
 -11   7   3     3099.87     2878.27    476.64 o 
  -9   7   3     5761.16     5421.68    687.44 o 
  -7   7   3       53.13      438.58    337.40 o 
  -5   7   3    12799.43    12576.01    713.13 o 
  -3   7   3     2625.86     3002.67    520.69 o 
  -1   7   3      963.37      673.98    430.60 o 
   1   7   3      236.79     -134.54    393.52 o 
   3   7   3      273.51      471.12    428.32 o 
   5   7   3      881.79      661.98    298.18 o 
   7   7   3       84.78     -396.53    396.53 o 
   9   7   3      599.21      960.17    606.82 o 
  11   7   3      264.98      182.07    467.62 o 
  13   7   3     2360.26     2240.66    672.80 o 
 -12   8   3     1710.52     1588.80    775.90 o 
 -10   8   3     1374.85      856.45    470.84 o 
  -8   8   3       79.56      253.04    355.06 o 
  -6   8   3      732.69      753.61    373.11 o 
  -4   8   3    10705.74    10390.61    870.03 o 
  -2   8   3      909.76      861.73    481.25 o 
   0   8   3    53863.74    51611.65   1728.70 o 
   2   8   3      164.96      195.84    419.42 o 
   4   8   3    42392.36    44956.54   1733.34 o 
   6   8   3        7.08      -44.64    286.71 o 
   8   8   3    20225.94    20231.43   1333.88 o 
  10   8   3     1470.94      734.56    610.48 o 
  12   8   3     5505.56     6407.75   1017.45 o 
 -13   9   3       64.00      -47.27    699.86 o 
 -11   9   3     1504.01     1015.04    756.01 o 
  -9   9   3      779.17      457.53    392.93 o 
  -7   9   3        9.59      461.94    537.29 o 
  -5   9   3     4265.79     4426.64    720.18 o 
  -3   9   3      726.51      792.81    554.45 o 
  -1   9   3    20926.39    19869.73   1199.33 o 
   1   9   3       59.33       61.44    473.21 o 
   3   9   3     8549.38     6539.48    821.42 o 
   5   9   3     3380.86     3148.99    496.69 o 
   7   9   3      641.11      437.22    409.10 o 
   9   9   3     1422.32     1449.47    479.60 o 
  11   9   3       51.43       76.78    564.68 o 
  13   9   3     2438.59     1539.24    730.44 o 
 -12  10   3        0.68     -482.88    837.00 o 
 -10  10   3     1633.59     1493.72   1078.44 o 
  -8  10   3      185.85      -31.82    466.87 o 
  -6  10   3     5977.70     6404.45    870.01 o 
  -4  10   3       57.34      -60.85    510.32 o 
  -2  10   3     6107.52     6349.94    853.28 o 
   0  10   3     7195.10     6954.53    861.61 o 
   2  10   3     9517.98    11039.54   1005.86 o 
   4  10   3    10292.96    10029.65   1027.82 o 
   6  10   3      222.74      343.08    534.45 o 
   8  10   3     1835.62     1900.26    528.06 o 
  10  10   3      523.09      540.80    454.33 o 
  12  10   3      234.66      617.56    497.04 o 
 -11  11   3       28.51      -96.58    991.52 o 
  -9  11   3     4332.68     4094.85   1284.47 o 
  -7  11   3        7.63     -365.17    481.75 o 
  -5  11   3     8465.90     8420.35   1006.23 o 
  -3  11   3      202.69     -156.11    545.02 o 
  -1  11   3     1887.10     1680.32    668.03 o 
   1  11   3      519.97      204.10    566.59 o 
   3  11   3       12.15      318.06    538.17 o 
   5  11   3      356.59      310.72    402.34 o 
   7  11   3      789.18      391.02    522.33 o 
   9  11   3      557.51      499.33    469.29 o 
  11  11   3       76.08       -5.98    463.05 o 
 -10  12   3      256.59     1052.69   1091.32 o 
  -8  12   3      241.00     -363.77    927.14 o 
  -6  12   3      431.48      293.23    581.66 o 
  -4  12   3     8502.00     9187.49   1050.86 o 
  -2  12   3      479.17      920.09   1012.45 o 
   0  12   3     6025.62     7604.59    995.79 o 
   2  12   3      834.05      812.65    587.87 o 
   4  12   3    21238.89    25284.75   1838.18 o 
   6  12   3       37.10      453.79    552.44 o 
   8  12   3     8846.88    10433.57   1149.64 o 
  10  12   3       26.70     -343.08    577.75 o 
  -9  13   3      935.47      441.03   1014.05 o 
  -7  13   3      262.01      740.81    639.36 o 
  -5  13   3     1384.23     1650.51    709.00 o 
  -3  13   3      633.66      -49.42    589.40 o 
  -1  13   3      563.61      360.15    566.52 o 
   1  13   3      383.68     -195.65    669.60 o 
   3  13   3      415.98     -139.74    603.04 o 
   5  13   3      307.85      -64.87    679.26 o 
   7  13   3       11.80     -229.08    553.04 o 
   9  13   3      126.15      236.36    616.36 o 
  -6  14   3        7.02      122.35    610.42 o 
  -4  14   3      173.14      -49.07    579.89 o 
  -2  14   3      251.84      315.32    658.44 o 
   0  14   3      597.37      601.99    643.15 o 
   2  14   3      451.85      315.15    612.08 o 
   4  14   3      767.20      855.77    644.25 o 
   6  14   3       36.04      114.46    635.35 o 
  -5  15   3     2987.59     4242.83   1001.18 o 
  -3  15   3      798.15     1420.24    727.63 o 
  -1  15   3     3143.11     3308.92    892.90 o 
   1  15   3        6.18     -143.20    630.22 o 
   3  15   3     1250.62     1691.29    566.03 o 
   5  15   3      413.69     -146.92    638.36 o 
   0  16   3     2341.06     3424.45    985.08 o 
 -16   0   4      933.93     1854.27   1410.02 o 
 -14   0   4      587.38      303.53    730.88 o 
 -12   0   4     2970.76     2060.77    705.09 o 
 -10   0   4     9796.86     9996.79    970.60 o 
  -8   0   4    49275.11    50521.73   1133.75 o 
  -6   0   4     2915.09     3202.89    338.20 o 
  -4   0   4   208105.19   222269.84   1945.55 o 
  -2   0   4      403.43      211.54    199.82 o 
   0   0   4   727345.88   639022.56   4356.12 o 
   2   0   4     2880.47     3292.95    252.79 o 
   4   0   4   399607.25   402789.63   3691.32 o 
   6   0   4     9964.54    11104.12    732.73 o 
   8   0   4    28000.24    29867.00   1727.11 o 
  10   0   4       99.04      513.97    915.87 o 
  12   0   4      268.09       73.51    658.64 o 
  14   0   4      264.33      -17.81    909.43 o 
 -15   1   4      122.17     -120.89    612.96 o 
 -13   1   4    11735.20    12581.86    884.50 o 
 -11   1   4       20.07      -71.87    408.68 o 
  -9   1   4    43850.06    44257.52    961.15 o 
  -7   1   4     1943.83     1961.26    243.39 o 
  -5   1   4    58046.25    58619.19   1045.69 o 
  -3   1   4     9870.35    11425.71    335.75 o 
  -1   1   4    34107.21    32348.68    793.63 o 
   1   1   4     2446.49     2210.82    188.80 o 
   3   1   4     3214.48     2505.98    211.47 o 
   5   1   4      340.49      600.87    179.51 o 
   7   1   4     2534.75     2632.82    364.37 o 
   9   1   4     6918.97     6612.69    566.26 o 
  11   1   4      770.74      721.61    442.69 o 
  13   1   4     1111.17     1084.06    524.84 o 
  15   1   4        8.34      666.31    866.95 o 
 -14   2   4      118.81      263.00    558.89 o 
 -12   2   4       52.96     -190.88    412.79 o 
 -10   2   4     1570.78     1591.06    445.33 o 
  -8   2   4      106.83      111.18    239.32 o 
  -6   2   4     3561.27     3450.09    236.52 o 
  -4   2   4     9337.23     9413.42    320.98 o 
  -2   2   4    15401.71    14250.96    304.43 o 
   0   2   4     1220.36     1023.11    139.38 o 
   2   2   4      399.04      237.72    243.01 o 
   4   2   4    24627.87    24753.69    532.37 o 
   6   2   4     3639.01     3421.63    259.04 o 
   8   2   4     2922.47     3548.31    425.58 o 
  10   2   4      301.51      713.55    410.12 o 
  12   2   4      445.29      -13.94    441.69 o 
  14   2   4      707.66      862.72    649.85 o 
 -15   3   4        3.72      322.26    601.84 o 
 -13   3   4     5661.29     5415.67    683.49 o 
 -11   3   4        0.05      -34.89    403.69 o 
  -9   3   4    24894.50    23808.46    783.56 o 
  -7   3   4        2.92       73.67    256.60 o 
  -5   3   4    45857.12    44895.33    706.58 o 
  -3   3   4     4296.29     3711.45    326.06 o 
  -1   3   4     2713.57     3612.38    338.38 o 
   1   3   4    29120.84    32435.87    590.18 o 
   3   3   4     2923.50     2916.68    311.89 o 
   5   3   4     1386.99     1097.75    284.68 o 
   7   3   4     1641.25     1282.52    339.11 o 
   9   3   4    38193.17    40333.03   2079.33 o 
  11   3   4      307.76      288.53    425.04 o 
  13   3   4     2700.20     2175.27    673.35 o 
  15   3   4      286.98       87.19    680.19 o 
 -14   4   4        5.41      -34.34    566.70 o 
 -12   4   4     7717.90     7495.80    695.65 o 
 -10   4   4      262.38     -244.64    289.36 o 
  -8   4   4    47230.94    47998.24   1175.55 o 
  -6   4   4     2811.92     2618.34    406.85 o 
  -4   4   4   106688.59   100796.44   2210.93 o 
  -2   4   4     2153.34     2842.65    277.32 o 
   0   4   4   202709.91   207755.83   2460.89 o 
   2   4   4      988.78     1227.33    255.10 o 
   4   4   4   104947.40   100607.45   3021.53 o 
   6   4   4    19303.06    18620.41    617.57 o 
   8   4   4    29010.94    27677.55    953.43 o 
  10   4   4     4717.14     5119.09    578.54 o 
  12   4   4      903.59      515.83    522.08 o 
  14   4   4      298.97     1009.76    639.40 o 
 -15   5   4      448.07       -1.32    604.54 o 
 -13   5   4     3693.22     4185.98    736.07 o 
 -11   5   4       25.55       99.12    402.12 o 
  -9   5   4    11703.61    10988.29    670.28 o 
  -7   5   4       12.50       74.07    337.90 o 
  -5   5   4    10706.94     9942.90    524.23 o 
  -3   5   4      459.14      555.96    289.67 o 
  -1   5   4    35221.63    39227.92   1157.79 o 
   1   5   4       37.13      -82.70    321.81 o 
   3   5   4     1471.58     1159.10    265.84 o 
   5   5   4     4545.99     3072.26    371.40 o 
   7   5   4      874.20      338.86    404.30 o 
   9   5   4      686.57      662.26    386.71 o 
  11   5   4      118.66     -257.24    485.38 o 
  13   5   4     2721.75     2095.80    678.55 o 
  15   5   4      309.12      180.14    650.01 o 
 -14   6   4      590.41      697.56    639.47 o 
 -12   6   4      317.16      -19.98    501.56 o 
 -10   6   4     5005.47     5179.70    553.65 o 
  -8   6   4      340.69      519.51    433.04 o 
  -6   6   4     6724.92     5896.06    468.29 o 
  -4   6   4      248.17       44.25    277.32 o 
  -2   6   4     4321.74     4635.41    569.65 o 
   0   6   4     4402.74     4686.36    545.58 o 
   2   6   4    11243.74     9643.53    744.56 o 
   4   6   4     7285.72     6241.96    443.05 o 
   6   6   4    11917.98    11343.57    631.68 o 
   8   6   4      237.40      357.53    532.30 o 
  10   6   4     4334.56     4471.40    670.61 o 
  12   6   4      213.16      111.47    506.74 o 
  14   6   4     2954.68     3879.74    801.06 o 
 -13   7   4      640.48     1164.96    783.95 o 
 -11   7   4       69.35      -54.70    363.90 o 
  -9   7   4     6586.84     5636.91    658.56 o 
  -7   7   4      423.74      620.07    342.75 o 
  -5   7   4    17594.49    17733.26    890.47 o 
  -3   7   4     1118.27     1364.69    458.19 o 
  -1   7   4    13634.05    13643.21    890.62 o 
   1   7   4      615.57      520.97    406.89 o 
   3   7   4     1679.34     1832.18    332.34 o 
   5   7   4      370.69      386.41    289.58 o 
   7   7   4      854.41      279.78    503.74 o 
   9   7   4     5015.45     5186.41    851.48 o 
  11   7   4      561.18      236.01    596.35 o 
  13   7   4     1149.67     1717.88    735.63 o 
 -12   8   4     2183.45     2150.02    804.36 o 
 -10   8   4      910.32      842.76    477.18 o 
  -8   8   4     9810.36     9505.14    668.06 o 
  -6   8   4     1979.50     1494.72    539.38 o 
  -4   8   4    40208.46    38845.62   1524.50 o 
  -2   8   4     1025.37      585.39    443.10 o 
   0   8   4    41311.41    40446.75   1543.09 o 
   2   8   4       12.80     -112.28    347.41 o 
   4   8   4    22677.12    22450.82    835.87 o 
   6   8   4     2379.98     2473.64    391.12 o 
   8   8   4     6530.59     5895.44    917.48 o 
  10   8   4     3935.75     4471.14    829.05 o 
  12   8   4      971.92      737.85    634.90 o 
 -13   9   4     1381.80      876.06    779.44 o 
 -11   9   4      300.80     1356.51    523.44 o 
  -9   9   4     2478.58     2532.94    500.68 o 
  -7   9   4      293.45      422.10    519.89 o 
  -5   9   4     1225.77      761.11    489.48 o 
  -3   9   4    14591.35    12502.80   1009.11 o 
  -1   9   4      499.33      734.52    500.25 o 
   1   9   4    10237.18    10814.43   1195.94 o 
   3   9   4     1563.25     1148.80    580.25 o 
   5   9   4       91.37       51.68    306.23 o 
   7   9   4      937.45     1242.35    487.79 o 
   9   9   4       17.39       39.45    388.76 o 
  11   9   4      891.79      858.92    654.84 o 
  13   9   4       24.05       17.62    670.57 o 
 -12  10   4       83.26      956.44    626.52 o 
 -10  10   4     5719.42     6106.86   1429.33 o 
  -8  10   4      357.59      745.44    554.17 o 
  -6  10   4     8155.27     9356.38    961.57 o 
  -4  10   4     1789.37     2061.63    649.61 o 
  -2  10   4      795.39     1087.15    679.26 o 
   0  10   4     2630.09     2923.15    685.18 o 
   2  10   4     4932.79     4753.87    748.90 o 
   4  10   4      106.47      487.71    399.01 o 
   6  10   4    10393.84    10714.92   1070.22 o 
   8  10   4      467.12      346.32    438.69 o 
  10  10   4     7214.38     7748.85    849.80 o 
  12  10   4       15.95       75.28    473.80 o 
 -11  11   4        0.69      419.90    925.53 o 
  -9  11   4     1114.67     1033.37    972.21 o 
  -7  11   4      408.01      692.85    570.31 o 
  -5  11   4      607.29      359.32    548.28 o 
  -3  11   4     2199.72     1593.84    651.06 o 
  -1  11   4       69.11      259.25    581.20 o 
   1  11   4       58.84       52.47    531.08 o 
   3  11   4      935.87      616.88    574.58 o 
   5  11   4     4313.07     4260.94    606.28 o 
   7  11   4        3.62       80.49    529.07 o 
   9  11   4      910.97     1056.52    514.02 o 
  11  11   4      134.57      226.49    477.60 o 
 -10  12   4      459.22     1198.98    657.16 o 
  -8  12   4      147.21      -38.63   1023.71 o 
  -6  12   4      311.96      629.62    594.72 o 
  -4  12   4     1788.03     1890.49    686.15 o 
  -2  12   4      382.18     -146.74    540.07 o 
   0  12   4     2334.12     2863.99    770.33 o 
   2  12   4     1461.18      673.91    620.43 o 
   4  12   4     1559.27     1389.77    471.25 o 
   6  12   4      414.82      547.63    593.80 o 
   8  12   4       58.22      -42.14    564.04 o 
  10  12   4      629.69      629.43    495.47 o 
  -9  13   4        8.33     -177.06    930.36 o 
  -7  13   4      234.42      630.97   1055.90 o 
  -5  13   4       17.70      -25.04    609.89 o 
  -3  13   4     6045.44     8739.68   1094.93 o 
  -1  13   4      862.27      817.66    646.34 o 
   1  13   4     2666.93     3099.49    793.36 o 
   3  13   4     1352.76     1640.48    665.76 o 
   5  13   4     1123.13     1264.73    702.22 o 
   7  13   4     1244.83     1310.82    647.04 o 
   9  13   4       51.36      470.59    632.35 o 
  -6  14   4     1189.02     1091.32   1104.19 o 
  -4  14   4       70.73     -182.09    597.11 o 
  -2  14   4      157.38      265.45    619.58 o 
   0  14   4       54.84      102.05    607.58 o 
   2  14   4     1086.32     1144.16    713.56 o 
   4  14   4       81.64       39.01    616.84 o 
   6  14   4     4250.19     4221.82    913.95 o 
  -5  15   4       59.49     -434.60    994.74 o 
  -3  15   4      468.63      758.58    705.84 o 
  -1  15   4      207.36      419.74    660.48 o 
   1  15   4        4.74      199.17    646.47 o 
   3  15   4      857.35     1343.45    542.36 o 
   5  15   4      377.56       33.76    633.87 o 
 -15   1   5      817.37      233.20    847.93 o 
 -13   1   5      591.86     1074.71    505.08 o 
 -11   1   5     3966.06     3501.78    554.17 o 
  -9   1   5       12.30      320.22    266.57 o 
  -7   1   5    39147.80    39170.62    719.60 o 
  -5   1   5    29792.34    30926.08    570.45 o 
  -3   1   5    17453.46    17205.76    398.62 o 
  -1   1   5     5843.71     5698.93    255.47 o 
   1   1   5    24194.81    27191.48    652.00 o 
   3   1   5      823.10      701.22    168.95 o 
   5   1   5     4045.75     3424.10    229.81 o 
   7   1   5    24287.47    25094.83    612.12 o 
   9   1   5       22.05      229.31    343.41 o 
  11   1   5     3579.30     3892.80    570.01 o 
  13   1   5      557.30      600.75    599.01 o 
  15   1   5     4029.64     4706.42   1131.86 o 
 -14   2   5      884.12      744.96    586.84 o 
 -12   2   5     5126.19     4771.00    620.78 o 
 -10   2   5     1137.28     1022.51    411.01 o 
  -8   2   5     1305.63     1040.30    274.86 o 
  -6   2   5     9275.48     8758.88    352.00 o 
  -4   2   5     2528.84     2972.69    228.61 o 
  -2   2   5    86839.82    87429.41    797.38 o 
   0   2   5    10927.22    11299.33    285.39 o 
   2   2   5    58818.14    57279.22    843.79 o 
   4   2   5      202.69      390.29    183.56 o 
   6   2   5   303704.34   308781.09   4025.93 o 
   8   2   5     1802.83     1610.96    361.13 o 
  10   2   5    53536.50    54540.14   1437.88 o 
  12   2   5      642.67      715.54    465.96 o 
  14   2   5     7370.63     8108.07    963.81 o 
 -15   3   5        1.99     -254.83    584.50 o 
 -13   3   5     4030.67     4453.68    734.74 o 
 -11   3   5     4080.47     3920.25    564.78 o 
  -9   3   5     9191.45     8332.69    512.76 o 
  -7   3   5    71773.88    71075.20   1317.83 o 
  -5   3   5     2399.15     2598.70    285.14 o 
  -3   3   5    11888.82    11263.18    322.41 o 
  -1   3   5      423.71      603.75    217.79 o 
   1   3   5    18689.51    19651.05    487.04 o 
   3   3   5     7327.18     7929.21    395.01 o 
   5   3   5     1368.95     1449.32    295.83 o 
   7   3   5     5813.01     5685.27    318.17 o 
   9   3   5     2071.89     1755.11    438.69 o 
  11   3   5     2059.31     2130.50    501.45 o 
  13   3   5      219.56      129.38    575.48 o 
  15   3   5     2217.59     1906.98    753.91 o 
 -14   4   5      655.79      559.13    577.56 o 
 -12   4   5     4272.36     4703.83    601.81 o 
 -10   4   5      701.88      550.37    333.74 o 
  -8   4   5    10888.61    10246.30    592.24 o 
  -6   4   5     5548.25     5458.15    465.02 o 
  -4   4   5    43489.08    42537.57    776.89 o 
  -2   4   5    26235.26    26578.68    769.79 o 
   0   4   5    81561.77    86454.04   1247.60 o 
   2   4   5    55000.15    56391.17    967.69 o 
   4   4   5    11036.60    10835.15    547.38 o 
   6   4   5     6625.39     6698.10    493.46 o 
   8   4   5       13.39      405.37    398.67 o 
  10   4   5      646.44      534.32    409.03 o 
  12   4   5      290.40      -65.52    526.13 o 
  14   4   5       16.63     -110.66    586.10 o 
 -15   5   5      245.95     -327.75    601.42 o 
 -13   5   5      689.82      645.40    577.84 o 
 -11   5   5     7979.10     7361.89    663.05 o 
  -9   5   5     2748.47     2247.58    397.82 o 
  -7   5   5    19427.25    18041.16    736.35 o 
  -5   5   5     3664.27     3050.22    341.02 o 
  -3   5   5    24755.89    25964.62    831.38 o 
  -1   5   5     2295.64     2387.12    410.56 o 
   1   5   5     6767.98     5906.33    461.11 o 
   3   5   5     1057.03     1190.51    272.04 o 
   5   5   5    12416.08    11829.80    777.55 o 
   7   5   5     4342.51     3574.52    680.34 o 
   9   5   5      209.76      249.17    353.80 o 
  11   5   5     3415.58     2779.72    630.80 o 
  13   5   5       78.61      462.01    584.76 o 
 -14   6   5       58.78      181.55    575.89 o 
 -12   6   5       57.15      212.87    517.08 o 
 -10   6   5      746.17      961.95    380.26 o 
  -8   6   5      734.82      511.03    325.31 o 
  -6   6   5    20610.31    22899.94    920.48 o 
  -4   6   5    17977.76    18340.04    780.10 o 
  -2   6   5    37423.71    36512.66   1246.00 o 
   0   6   5    14437.97    15697.26    872.49 o 
   2   6   5   108598.53   106285.98   1753.50 o 
   4   6   5     8999.03     7797.59    479.81 o 
   6   6   5    40205.57    40775.23   1121.66 o 
   8   6   5     1646.30     1552.27    617.67 o 
  10   6   5    20152.21    19142.47   1151.51 o 
  12   6   5       63.18      482.47    529.18 o 
  14   6   5     3480.94     3936.99    771.65 o 
 -13   7   5     2846.13     4743.93    961.09 o 
 -11   7   5     3417.76     3698.30    615.07 o 
  -9   7   5     2290.11     2199.79    447.10 o 
  -7   7   5     7631.72     7593.86    561.05 o 
  -5   7   5      107.33      -14.30    330.20 o 
  -3   7   5     5339.14     4503.94    601.77 o 
  -1   7   5     9476.60     9764.05    768.42 o 
   1   7   5      809.57      436.61    400.46 o 
   3   7   5     1090.05     1313.65    317.27 o 
   5   7   5     1421.57     1139.78    413.79 o 
   7   7   5      142.57      465.15    486.10 o 
   9   7   5      642.79      273.61    568.19 o 
  11   7   5     1602.97     2015.30    696.38 o 
  13   7   5       73.34      123.80    649.87 o 
 -12   8   5     5925.31     6572.39   1087.73 o 
 -10   8   5       14.06      458.87    470.79 o 
  -8   8   5    22523.52    20781.12    896.45 o 
  -6   8   5       65.50      -64.91    415.45 o 
  -4   8   5    45808.11    46578.17   1695.22 o 
  -2   8   5      997.07      600.63    453.21 o 
   0   8   5     9867.96     9954.11    854.65 o 
   2   8   5     3427.42     3403.01    466.95 o 
   4   8   5     4450.40     4534.58    466.16 o 
   6   8   5     1484.55     1878.09    376.95 o 
   8   8   5      903.03      799.96    559.92 o 
  10   8   5       14.01      -53.85    534.71 o 
  12   8   5     1750.81     2146.61   1020.49 o 
 -13   9   5        6.74     1046.12    640.70 o 
 -11   9   5     3899.38     4423.36    732.26 o 
  -9   9   5       48.73       20.24    614.36 o 
  -7   9   5     3393.79     2775.33    626.33 o 
  -5   9   5     2240.30     2170.47    596.05 o 
  -3   9   5    11538.47    10788.08    956.55 o 
  -1   9   5     2406.50     1995.20    599.86 o 
   1   9   5      699.72      818.21    518.87 o 
   3   9   5     2935.22     2614.13    485.66 o 
   5   9   5     3423.69     3050.31    444.00 o 
   7   9   5     1036.54      880.30    471.49 o 
   9   9   5      142.45      161.45    422.24 o 
  11   9   5     1069.64     1054.32    620.14 o 
 -12  10   5        1.74      590.75    586.62 o 
 -10  10   5        0.67     1064.11    598.36 o 
  -8  10   5      546.76     1207.21    975.42 o 
  -6  10   5     6705.96     5659.68    848.16 o 
  -4  10   5     3590.62     3324.47    713.92 o 
  -2  10   5     4509.11     5059.24   1110.63 o 
   0  10   5     3614.16     3805.74    717.00 o 
   2  10   5    14348.75    15001.00   1149.49 o 
   4  10   5      466.96      468.12    423.84 o 
   6  10   5     3475.85     3295.99    580.26 o 
   8  10   5     1182.34     1086.83    481.82 o 
  10  10   5     2410.97     1641.55    548.29 o 
  12  10   5      134.78      293.95    490.38 o 
 -11  11   5      334.46      932.67   1653.07 o 
  -9  11   5     1881.92     3028.69    761.78 o 
  -7  11   5      168.68     -193.24    510.61 o 
  -5  11   5     3437.51     3226.77    719.22 o 
  -3  11   5       14.80      466.05    594.72 o 
  -1  11   5     2083.76     2262.41    742.03 o 
   1  11   5       26.08     -204.48    527.52 o 
   3  11   5     2326.31     2495.51    557.16 o 
   5  11   5     2574.19     2574.28    526.88 o 
   7  11   5     2794.81     3114.28    721.46 o 
   9  11   5     2410.99     2410.89    568.93 o 
  11  11   5       43.03       72.10    471.02 o 
 -10  12   5      119.65      833.30    665.93 o 
  -8  12   5     6685.64    10436.72   1812.42 o 
  -6  12   5       28.74     -317.18    572.15 o 
  -4  12   5    14349.30    15091.25   1272.17 o 
  -2  12   5      591.75      133.32    577.40 o 
   0  12   5     7996.50     8454.67   1008.20 o 
   2  12   5     2275.38     2429.54    542.30 o 
   4  12   5      821.08     1300.20    498.69 o 
   6  12   5      155.45     -105.71    586.61 o 
   8  12   5        3.08      615.85    618.09 o 
  10  12   5      110.43      226.79    474.26 o 
  -9  13   5      488.64      986.90    931.96 o 
  -7  13   5        5.36     -634.19    914.26 o 
  -5  13   5     1708.86     1269.76    659.10 o 
  -3  13   5      353.03      188.05    597.77 o 
  -1  13   5      350.91      812.90    663.12 o 
   1  13   5      774.80      827.17    623.81 o 
   3  13   5     1362.45     1716.47    539.80 o 
   5  13   5      274.94      447.73    632.38 o 
   7  13   5     1362.67     1246.85    673.41 o 
   9  13   5        2.54      464.01    596.39 o 
  -6  14   5      146.11     -653.50    997.96 o 
  -4  14   5      313.35      790.64    714.91 o 
  -2  14   5      491.52      553.07    697.04 o 
   0  14   5      349.26      723.69    643.84 o 
   2  14   5        7.75      678.93    493.47 o 
   4  14   5      361.32      363.79    612.33 o 
   6  14   5      330.05       38.24    643.77 o 
  -5  15   5       31.62      -25.75   1017.27 o 
  -3  15   5      383.91      200.56    679.89 o 
  -1  15   5      116.02       22.94    510.04 o 
   1  15   5      724.12      448.11    523.32 o 
   3  15   5     1379.77     1752.89    748.54 o 
   5  15   5     1428.42     2257.67    809.22 o 
 -14   0   6       44.70     -135.21   1046.25 o 
 -12   0   6     7200.44     7119.34   1358.51 o 
 -10   0   6     5007.78     4321.62    716.94 o 
  -8   0   6    22401.07    22594.82    857.31 o 
  -6   0   6     8466.79     8378.50    521.55 o 
  -4   0   6     5879.92     6287.85    537.38 o 
  -2   0   6      740.55      909.65    576.24 o 
   0   0   6     7714.41     9352.51    455.80 o 
   2   0   6    71081.03    74779.44   1377.22 o 
   4   0   6    80474.30    83673.93   1202.04 o 
   6   0   6     6108.74     6483.41    440.82 o 
   8   0   6    69938.90    70970.16   2012.61 o 
  10   0   6      504.38      381.90    603.11 o 
  12   0   6    13860.84    14946.54   1830.13 o 
  14   0   6      406.55      733.98   1100.97 o 
 -15   1   6     1315.15      -42.86    778.50 o 
 -13   1   6     1241.94     1573.24    507.28 o 
 -11   1   6     9445.39     8794.78    700.60 o 
  -9   1   6       27.12       94.95    277.18 o 
  -7   1   6     1169.44     1196.02    247.52 o 
  -5   1   6    28058.93    28850.82    601.06 o 
  -3   1   6    18910.16    18900.25    407.39 o 
  -1   1   6    29133.57    33107.06    632.07 o 
   1   1   6     3227.53     2540.74    269.39 o 
   3   1   6     7122.93     7639.82    307.68 o 
   5   1   6     1960.01     1864.45    211.16 o 
   7   1   6     3530.08     3331.59    398.45 o 
   9   1   6      852.68      338.17    357.88 o 
  11   1   6        2.56      194.33    433.20 o 
  13   1   6     1520.40     2010.94    697.16 o 
  15   1   6     1232.31     1340.32    941.01 o 
 -14   2   6       19.88      249.68    577.84 o 
 -12   2   6      664.29      492.05    450.87 o 
 -10   2   6      749.46     1030.32    412.26 o 
  -8   2   6      891.48      395.64    260.41 o 
  -6   2   6     2475.05     2068.78    249.40 o 
  -4   2   6       18.68     -137.68    157.81 o 
  -2   2   6      568.85      402.85    172.05 o 
   0   2   6      470.92      483.48    192.20 o 
   2   2   6     4444.41     4748.18    330.13 o 
   4   2   6     2907.94     2668.91    243.41 o 
   6   2   6     3985.37     4262.59    317.38 o 
   8   2   6        5.62      -69.97    296.63 o 
  10   2   6     1241.58     1143.51    439.28 o 
  12   2   6      128.16      188.93    545.62 o 
  14   2   6       12.49      -52.53    615.62 o 
 -15   3   6      957.29     1459.19    675.67 o 
 -13   3   6      314.88     -206.52    536.67 o 
 -11   3   6      440.13      472.54    429.29 o 
  -9   3   6      621.90      745.58    312.62 o 
  -7   3   6    48689.77    47001.20    794.50 o 
  -5   3   6    37736.78    38061.27    688.96 o 
  -3   3   6     7600.97     6774.08    254.98 o 
  -1   3   6     4841.22     5794.40    282.33 o 
   1   3   6       78.83      159.12    197.59 o 
   3   3   6      481.83      219.19    215.27 o 
   5   3   6      840.15      893.96    270.95 o 
   7   3   6    16367.44    16936.79    527.04 o 
   9   3   6     3835.24     3530.17    477.46 o 
  11   3   6     6213.58     5138.22    764.21 o 
  13   3   6     2278.96     2400.32    701.85 o 
  15   3   6      926.52     1030.52    907.30 o 
 -14   4   6        6.50      -38.79    557.24 o 
 -12   4   6     5975.80     6207.97    787.80 o 
 -10   4   6     2132.66     2789.78    404.07 o 
  -8   4   6    19342.76    18739.46    758.33 o 
  -6   4   6     7569.99     7605.28    372.85 o 
  -4   4   6     2784.94     2763.87    233.01 o 
  -2   4   6    64590.47    65165.04   1297.51 o 
   0   4   6      410.19      -90.84    203.70 o 
   2   4   6    37572.69    36527.34    791.01 o 
   4   4   6    73291.25    70719.69   1327.22 o 
   6   4   6    17646.66    17675.04    857.82 o 
   8   4   6    53779.66    54713.89   1419.52 o 
  10   4   6      217.79     -211.83    487.72 o 
  12   4   6    21299.26    23822.60   1384.56 o 
  14   4   6      373.46      543.13    600.21 o 
 -15   5   6      780.95     1511.01    696.89 o 
 -13   5   6      119.43        2.58    694.79 o 
 -11   5   6     4184.72     4244.68    683.40 o 
  -9   5   6       43.23      241.45    330.60 o 
  -7   5   6    10169.10     9765.20    566.00 o 
  -5   5   6      631.21      418.19    191.92 o 
  -3   5   6     7139.60     6325.19    350.36 o 
  -1   5   6     8489.25     7373.25    414.14 o 
   1   5   6     1340.15     1166.49    265.55 o 
   3   5   6      235.70      231.22    261.00 o 
   5   5   6     1558.47     1920.07    361.93 o 
   7   5   6      229.50     -144.95    409.86 o 
   9   5   6        4.73      -51.46    470.38 o 
  11   5   6     2321.34     1739.76    585.90 o 
  13   5   6     1327.62     1344.40    615.65 o 
 -14   6   6      154.34      767.49    628.24 o 
 -12   6   6       42.32      263.37    503.12 o 
 -10   6   6    11063.18    10835.02    700.95 o 
  -8   6   6      321.09      460.89    329.97 o 
  -6   6   6    58269.06    57881.30   1097.22 o 
  -4   6   6     5101.81     4980.84    494.09 o 
  -2   6   6    64606.65    65646.92   1619.45 o 
   0   6   6     1263.00     1212.93    330.60 o 
   2   6   6    48632.43    48611.78   1155.13 o 
   4   6   6     1979.24     2034.14    333.55 o 
   6   6   6     9056.01     8376.27    592.06 o 
   8   6   6     3118.11     3411.18    720.46 o 
  10   6   6     4328.30     4048.48    817.98 o 
  12   6   6       28.87      -77.61    660.56 o 
  14   6   6        6.45      490.57    722.01 o 
 -13   7   6       61.53      -99.40    588.77 o 
 -11   7   6      352.84      406.39    453.56 o 
  -9   7   6      688.77      984.90    324.89 o 
  -7   7   6     6951.10     6237.16    463.33 o 
  -5   7   6    11413.99    10202.37    681.39 o 
  -3   7   6    20286.90    20330.26   1042.88 o 
  -1   7   6      895.16     1075.51    435.28 o 
   1   7   6     1137.25      768.20    326.76 o 
   3   7   6    21576.97    20696.81    781.95 o 
   5   7   6     1175.21      934.67    318.51 o 
   7   7   6     8847.91     8683.15    939.72 o 
   9   7   6      886.98      711.30    590.73 o 
  11   7   6     4833.71     5098.66    925.32 o 
  13   7   6      681.63     1234.33    706.36 o 
 -12   8   6     1715.70     3132.86    864.15 o 
 -10   8   6      161.16     -291.70    402.44 o 
  -8   8   6     3857.86     3273.55    422.70 o 
  -6   8   6     1318.11     1284.70    450.54 o 
  -4   8   6     3770.75     3654.66    835.39 o 
  -2   8   6     3326.65     2753.19    616.48 o 
   0   8   6       73.35      312.84    442.76 o 
   2   8   6    24880.48    26589.18   1056.40 o 
   4   8   6    15928.54    17040.25    770.25 o 
   6   8   6     1905.74     2223.48    529.03 o 
   8   8   6     9429.62     8306.01    970.41 o 
  10   8   6      795.68     1044.29    642.70 o 
  12   8   6     3890.62     3875.11    877.35 o 
 -13   9   6        3.66       64.73    736.05 o 
 -11   9   6     6037.26     7760.59   1318.53 o 
  -9   9   6     3113.51     2460.09    581.56 o 
  -7   9   6    17811.91    17634.14   1368.17 o 
  -5   9   6     2079.42     1958.57    600.96 o 
  -3   9   6     1652.85     1219.24    547.50 o 
  -1   9   6      166.75      399.99    493.44 o 
   1   9   6      332.18      287.76    379.74 o 
   3   9   6        0.84      100.18    366.51 o 
   5   9   6      736.99      933.88    360.14 o 
   7   9   6      707.22      570.40    465.58 o 
   9   9   6        6.91       38.64    399.73 o 
  11   9   6      656.06      816.34    629.40 o 
 -12  10   6        0.09      543.86    667.99 o 
 -10  10   6     4312.56     5076.46    914.26 o 
  -8  10   6      401.86      501.04    722.72 o 
  -6  10   6    14690.21    14116.46   1156.48 o 
  -4  10   6      171.96     -341.61    545.31 o 
  -2  10   6    37384.85    42424.12   1811.18 o 
   0  10   6       72.43      481.56    526.67 o 
   2  10   6    29237.03    29575.86   1704.77 o 
   4  10   6      114.87      234.10    392.14 o 
   6  10   6     8716.02     8635.59    807.74 o 
   8  10   6       12.39      248.64    437.49 o 
  10  10   6     1831.52     1669.74    560.43 o 
  12  10   6       58.20      231.94    478.25 o 
 -11  11   6     3502.25     4477.11   1107.41 o 
  -9  11   6      295.39     1927.37    704.39 o 
  -7  11   6     2966.70     3624.84   1210.43 o 
  -5  11   6      311.23     -456.06    474.12 o 
  -3  11   6    10886.75    10753.80   1068.19 o 
  -1  11   6      405.93      489.40    629.49 o 
   1  11   6       25.85      -18.37    427.17 o 
   3  11   6      140.02      230.71    431.05 o 
   5  11   6       18.53     -186.64    515.52 o 
   7  11   6      235.77      594.22    552.03 o 
   9  11   6      164.35      409.28    468.11 o 
  11  11   6     1165.03     1328.78    562.50 o 
 -10  12   6       43.35      424.78   1025.32 o 
  -8  12   6      106.84       24.72    597.88 o 
  -6  12   6     2285.90     1606.39   1162.14 o 
  -4  12   6     1182.51     1615.31    662.63 o 
  -2  12   6     1730.30     1493.12    666.69 o 
   0  12   6       73.78      452.99    485.05 o 
   2  12   6     2965.67     2436.13    556.01 o 
   4  12   6     3467.77     3231.91    598.78 o 
   6  12   6      689.16      298.53    584.54 o 
   8  12   6     1868.33     2311.39    736.78 o 
  10  12   6      178.09       57.27    481.16 o 
  -9  13   6       23.74      324.12    689.31 o 
  -7  13   6     2442.67     3266.35    893.28 o 
  -5  13   6      111.40     -569.34    593.74 o 
  -3  13   6     1176.06     1544.47    699.59 o 
  -1  13   6      111.42      697.78    491.31 o 
   1  13   6        4.74       43.35    433.52 o 
   3  13   6       43.51      569.32    450.07 o 
   5  13   6       45.94     -529.86    529.86 o 
   7  13   6      967.35     1362.14    690.53 o 
  -6  14   6     2296.13     3882.58    948.09 o 
  -4  14   6       56.79      245.87    505.73 o 
  -2  14   6    13105.04    15466.73   1144.98 o 
   0  14   6       39.36      221.99    479.76 o 
   2  14   6    12282.44    15511.65   1141.34 o 
   4  14   6      127.60     -238.62    583.61 o 
   6  14   6     4223.49     4684.60    960.28 o 
  -5  15   6       51.56     1466.69   1059.12 o 
  -3  15   6      624.10     1014.28    568.53 o 
  -1  15   6      171.50     1116.15    565.14 o 
   1  15   6        1.96      182.29    517.62 o 
   3  15   6       98.14      -65.28    490.73 o 
 -15   1   7     2842.98     2124.03    914.90 o 
 -13   1   7       21.83       67.26    544.76 o 
 -11   1   7     5907.17     6064.87    629.04 o 
  -9   1   7     5852.61     5000.64    425.08 o 
  -7   1   7     7123.61     6935.29    367.62 o 
  -5   1   7      599.24      775.47    222.87 o 
  -3   1   7    24662.43    26603.87    462.17 o 
  -1   1   7    18724.63    19091.53    547.36 o 
   1   1   7     5200.90     4872.88    360.74 o 
   3   1   7     3544.90     3792.73    256.45 o 
   5   1   7     3291.46     3199.18    249.36 o 
   7   1   7      337.89      351.74    205.99 o 
   9   1   7     5169.67     5406.82    551.16 o 
  11   1   7        0.97      125.48    439.17 o 
  13   1   7      147.50      231.48    747.57 o 
  15   1   7      236.30      562.28    907.22 o 
 -14   2   7     6823.32     7200.61    902.34 o 
 -12   2   7      277.50       75.46    521.15 o 
 -10   2   7    53578.20    54464.31   1458.03 o 
  -8   2   7      462.60      584.23    272.66 o 
  -6   2   7    97663.57    96489.91   1709.78 o 
  -4   2   7      156.95        1.21    171.19 o 
  -2   2   7     2994.93     2416.00    191.63 o 
   0   2   7     7698.04     7883.37    277.42 o 
   2   2   7     6429.87     6045.96    362.31 o 
   4   2   7    39815.89    40569.08    679.64 o 
   6   2   7       25.61       81.93    191.49 o 
   8   2   7     8553.50     8302.11    571.23 o 
  10   2   7     5073.67     5027.67    584.55 o 
  12   2   7     1518.92     1734.56    633.03 o 
  14   2   7     6665.30     8561.59   1347.24 o 
 -15   3   7     6314.23     8750.06   1839.79 o 
 -13   3   7       50.29     -427.75    492.52 o 
 -11   3   7    10092.49    10183.57    756.28 o 
  -9   3   7     1675.09     1529.68    334.95 o 
  -7   3   7    14696.28    14102.78    477.03 o 
  -5   3   7     1447.45     1598.43    223.93 o 
  -3   3   7     6128.15     6116.79    282.75 o 
  -1   3   7     6809.31     7366.61    309.39 o 
   1   3   7      777.92      731.10    218.35 o 
   3   3   7     3342.35     3355.48    321.00 o 
   5   3   7        8.75       15.32    193.27 o 
   7   3   7       12.76      -15.34    225.10 o 
   9   3   7      507.29      475.10    366.38 o 
  11   3   7      852.49      469.62    557.82 o 
  13   3   7      162.86      229.91    590.00 o 
  15   3   7      158.14     -522.15    781.07 o 
 -14   4   7      850.75      544.91    596.85 o 
 -12   4   7     4843.74     3446.11    682.33 o 
 -10   4   7      360.97      305.40    321.46 o 
  -8   4   7      162.35      268.80    311.60 o 
  -6   4   7      489.91      348.32    201.11 o 
  -4   4   7     9622.34     8690.78    323.98 o 
  -2   4   7    30770.14    32376.88    624.76 o 
   0   4   7    63969.21    65423.38   1026.65 o 
   2   4   7    18072.81    18623.69    597.43 o 
   4   4   7    49349.14    48057.13    991.03 o 
   6   4   7     2527.16     2299.15    335.75 o 
   8   4   7     8546.31     8843.32    600.38 o 
  10   4   7      182.55      209.85    485.60 o 
  12   4   7     6190.99     7368.38    899.00 o 
  14   4   7      375.50      279.13    607.78 o 
 -15   5   7     1980.31     3148.49    806.14 o 
 -13   5   7     1209.43      818.15    607.81 o 
 -11   5   7     5678.00     5084.53    728.75 o 
  -9   5   7     1713.52     1544.17    380.82 o 
  -7   5   7     3317.02     3583.13    514.70 o 
  -5   5   7      359.16      173.86    174.16 o 
  -3   5   7      249.63      700.26    209.60 o 
  -1   5   7     1936.59     1990.48    281.15 o 
   1   5   7      286.14      356.34    209.61 o 
   3   5   7    13773.23    13424.03    662.35 o 
   5   5   7     5671.43     4443.02    512.29 o 
   7   5   7     1253.39     1181.40    404.03 o 
   9   5   7     6834.36     7271.57    952.48 o 
  11   5   7       48.44     -314.05    474.59 o 
  13   5   7     3810.36     3777.02    765.30 o 
 -14   6   7     2031.98     2623.81    737.17 o 
 -12   6   7       13.55      314.94    518.42 o 
 -10   6   7    17539.56    17929.95   1038.28 o 
  -8   6   7     1361.67     1328.61    356.99 o 
  -6   6   7    71782.98    72401.27   1318.24 o 
  -4   6   7    11192.16    10527.00    538.10 o 
  -2   6   7    61679.99    64159.73   1172.86 o 
   0   6   7    15022.42    14551.83    693.57 o 
   2   6   7     5266.89     5351.38    430.62 o 
   4   6   7    10053.48     9157.08    676.45 o 
   6   6   7     1227.56     1309.46    384.60 o 
   8   6   7     3594.37     3039.03    696.96 o 
  10   6   7     6078.85     5417.09   1115.46 o 
  12   6   7      540.72      675.24    699.11 o 
  14   6   7     3125.33     2410.48    873.15 o 
 -13   7   7      191.51      498.93    616.34 o 
 -11   7   7     1007.45      771.30    469.82 o 
  -9   7   7    14724.36    15379.18    999.06 o 
  -7   7   7      938.40     1216.65    354.14 o 
  -5   7   7    31467.29    30695.90   1045.94 o 
  -3   7   7      366.33      -45.21    318.12 o 
  -1   7   7    12011.50    11879.77    689.10 o 
   1   7   7      672.02      877.01    346.89 o 
   3   7   7      944.98     1031.73    309.99 o 
   5   7   7       60.82      -67.78    288.23 o 
   7   7   7       91.84     -194.78    486.99 o 
   9   7   7      444.31      207.31    566.79 o 
  11   7   7      741.95     1386.68    659.12 o 
  13   7   7      702.10     1199.77    747.84 o 
 -12   8   7      405.94      865.08    745.64 o 
 -10   8   7      348.40      526.00    491.20 o 
  -8   8   7     3214.96     3256.59    641.07 o 
  -6   8   7      868.25      482.98    353.88 o 
  -4   8   7    18276.38    19535.62   1075.51 o 
  -2   8   7     6406.11     6345.59    717.92 o 
   0   8   7    35877.42    32066.32   1148.71 o 
   2   8   7      244.59      288.09    355.24 o 
   4   8   7    48464.12    49007.52   1319.62 o 
   6   8   7      634.57     1041.37    479.27 o 
   8   8   7    14895.02    14740.76   1220.09 o 
  10   8   7      730.95     1119.71    628.85 o 
  12   8   7     4106.66     4559.47    927.14 o 
 -13   9   7      328.77      948.45    780.62 o 
 -11   9   7     3111.97     2993.44    785.23 o 
  -9   9   7      262.96      232.62    458.93 o 
  -7   9   7     1140.45     1186.51    472.78 o 
  -5   9   7     2077.09     1810.19    478.45 o 
  -3   9   7       19.70     -117.16    392.10 o 
  -1   9   7    19252.05    18111.99    954.93 o 
   1   9   7        5.34      219.48    392.94 o 
   3   9   7    18183.53    19109.99    975.46 o 
   5   9   7     2400.78     2256.21    428.81 o 
   7   9   7     1733.68     2159.24    548.89 o 
   9   9   7     1074.59     1505.40    498.57 o 
  11   9   7       24.60      -75.39    553.63 o 
 -12  10   7      260.44      760.22    571.39 o 
 -10  10   7     2038.39     3324.01   1115.46 o 
  -8  10   7       19.70      910.60    612.28 o 
  -6  10   7     2461.44     2588.76    557.38 o 
  -4  10   7     1129.03     1264.03    482.91 o 
  -2  10   7     5472.76     6304.44    685.11 o 
   0  10   7     1243.40     1045.36    470.74 o 
   2  10   7       76.41      234.00    420.75 o 
   4  10   7     4113.00     3890.88    572.46 o 
   6  10   7      720.73      535.34    446.35 o 
   8  10   7     1475.76     1797.22    528.81 o 
  10  10   7      794.09     1137.25    516.81 o 
 -11  11   7       46.59      893.32    689.11 o 
  -9  11   7     6775.86     8396.55   1119.21 o 
  -7  11   7       28.32     -226.96    523.57 o 
  -5  11   7    12717.99    15150.78   1007.74 o 
  -3  11   7       57.68       -0.75    463.27 o 
  -1  11   7     3308.51     3636.36    641.09 o 
   1  11   7      270.29      388.23    434.96 o 
   3  11   7      114.44     -398.88    398.88 o 
   5  11   7       68.26     -164.59    526.88 o 
   7  11   7      704.38      493.58    458.16 o 
   9  11   7      369.90      675.18    471.91 o 
  11  11   7      117.99      102.66    505.79 o 
 -10  12   7     1394.51     1124.89    681.95 o 
  -8  12   7      170.64     1066.89    667.49 o 
  -6  12   7       11.74      166.96    625.34 o 
  -4  12   7     3815.48     4395.03    697.11 o 
  -2  12   7      284.12      675.24    486.89 o 
   0  12   7     8062.70    11253.34    929.48 o 
   2  12   7     2035.01     1797.51    534.40 o 
   4  12   7    12835.76    13937.79   1000.26 o 
   6  12   7        0.12       12.55    547.21 o 
   8  12   7     9342.87    10589.47   1195.02 o 
  10  12   7       74.99     -111.60    457.46 o 
  -9  13   7     1254.14     2304.77    951.28 o 
  -7  13   7       25.93      469.50    691.17 o 
  -5  13   7     2355.60     4087.57    933.00 o 
  -3  13   7      718.48      390.13    506.25 o 
  -1  13   7     1771.33     2390.63    599.08 o 
   1  13   7       81.52      -49.32    436.75 o 
   3  13   7      142.09      338.05    473.80 o 
   5  13   7      959.27     1122.47    666.29 o 
   7  13   7      168.43      103.05    594.87 o 
  -6  14   7      137.29     1103.06    785.38 o 
  -4  14   7      957.54      750.37    724.38 o 
  -2  14   7      251.59     1035.96    712.34 o 
   0  14   7      948.13     1328.29    545.18 o 
   2  14   7      114.25      790.48    521.77 o 
   4  14   7      849.92      655.16    679.70 o 
   6  14   7      340.96      386.56    652.16 o 
  -5  15   7     3246.65     4496.86   1009.76 o 
  -3  15   7      353.59     1707.82    819.37 o 
  -1  15   7     3554.91     4235.97    761.16 o 
   1  15   7      287.53      413.59    534.41 o 
   3  15   7     1520.03     1801.18    604.35 o 
 -14   0   8     1072.63      920.70   1036.59 o 
 -12   0   8    10822.14     8943.96   1043.60 o 
 -10   0   8      127.24      179.58    514.93 o 
  -8   0   8    44774.09    44289.07   1214.65 o 
  -6   0   8     1567.36     1379.81    355.93 o 
  -4   0   8    53220.98    51384.63   1564.46 o 
  -2   0   8     4937.42     5641.97    441.03 o 
   0   0   8    63825.57    67905.11   1310.77 o 
   2   0   8    12449.89    15349.61   1540.40 o 
   4   0   8   185748.73   191510.30   1927.81 o 
   6   0   8    19031.20    19747.69    731.99 o 
   8   0   8    38533.84    38159.56   1432.83 o 
  10   0   8     2299.35     1630.66    662.37 o 
  12   0   8     1162.78     1728.72   1104.19 o 
  14   0   8     3709.43     4510.13   1542.01 o 
 -15   1   8       14.87     -667.12    770.42 o 
 -13   1   8    11505.14    12248.60   1315.67 o 
 -11   1   8        0.26      243.23    401.97 o 
  -9   1   8    67038.12    66285.82   1253.36 o 
  -7   1   8      389.46      418.93    258.90 o 
  -5   1   8    29223.59    27104.01    768.89 o 
  -3   1   8    12121.69    12157.85    449.47 o 
  -1   1   8     4741.92     5034.95    221.68 o 
   1   1   8    47416.23    51882.00   1010.62 o 
   3   1   8      478.41      170.72    225.33 o 
   5   1   8     5600.02     5393.04    295.38 o 
   7   1   8     6400.83     5972.41    340.47 o 
   9   1   8     2072.05     2447.17    460.48 o 
  11   1   8        0.43       11.53    494.81 o 
  13   1   8      519.20     1000.09    797.09 o 
  15   1   8       70.62      226.38    895.25 o 
 -14   2   8        2.47      796.24    778.47 o 
 -12   2   8       53.55     -332.86    454.65 o 
 -10   2   8       74.56      662.68    400.57 o 
  -8   2   8     2685.71     2596.58    291.90 o 
  -6   2   8    14411.35    14528.91    485.21 o 
  -4   2   8      145.57       -4.50    163.63 o 
  -2   2   8    12762.79    11652.57    431.20 o 
   0   2   8        9.57      -19.56    165.88 o 
   2   2   8      317.40      221.75    258.99 o 
   4   2   8    11408.58    12077.21    398.16 o 
   6   2   8    18852.49    18412.81    499.78 o 
   8   2   8       65.30     -184.89    318.24 o 
  10   2   8     3726.44     3514.94    656.60 o 
  12   2   8       92.42      217.85    554.41 o 
  14   2   8      316.72       92.55    780.69 o 
 -15   3   8      106.28      331.24    962.55 o 
 -13   3   8     5556.85     5688.71    799.71 o 
 -11   3   8      146.80      623.48    516.34 o 
  -9   3   8    46490.61    47829.62   1094.78 o 
  -7   3   8     1208.02     1345.88    248.26 o 
  -5   3   8    20045.76    20424.10    530.87 o 
  -3   3   8    34083.25    33969.30    589.04 o 
  -1   3   8     5730.65     4740.97    271.44 o 
   1   3   8      252.50      386.95    220.66 o 
   3   3   8    11599.81    10890.98    495.82 o 
   5   3   8      475.38      703.63    227.43 o 
   7   3   8       51.92      212.55    242.56 o 
   9   3   8     4982.38     5366.35    711.00 o 
  11   3   8     1315.61     1244.79    605.80 o 
  13   3   8     2053.93     2387.73    699.11 o 
  15   3   8     1276.50     1749.63    934.37 o 
 -14   4   8     1012.33     1521.97    653.94 o 
 -12   4   8    14961.27    13647.65   1294.04 o 
 -10   4   8      493.96      508.15    371.19 o 
  -8   4   8    53771.03    52689.89   1731.30 o 
  -6   4   8      132.15      132.97    191.41 o 
  -4   4   8   102990.90   102224.75   1148.31 o 
  -2   4   8        6.73      -69.70    174.57 o 
   0   4   8   145022.73   144368.17   2466.85 o 
   2   4   8      567.53      458.14    238.08 o 
   4   4   8    99564.17    99963.82   1456.42 o 
   6   4   8    10906.09    11554.22    539.86 o 
   8   4   8    15350.57    14910.30    832.81 o 
  10   4   8     3447.94     3212.57    639.22 o 
  12   4   8      144.19      256.34    544.09 o 
  14   4   8      565.08     1173.74    643.14 o 
 -15   5   8      526.90      240.23    841.80 o 
 -13   5   8     6321.13     6560.08    877.59 o 
 -11   5   8      918.61      725.78    517.05 o 
  -9   5   8    18783.29    18107.95    897.71 o 
  -7   5   8    16881.90    15544.33    549.59 o 
  -5   5   8    30786.61    29746.55    618.13 o 
  -3   5   8    11191.21    11456.02    447.35 o 
  -1   5   8     2907.85     2173.61    290.38 o 
   1   5   8    14296.43    14351.49    520.76 o 
   3   5   8     7985.13     7283.14    457.10 o 
   5   5   8       26.28     -124.76    275.08 o 
   7   5   8      100.27     -209.85    321.37 o 
   9   5   8      968.23      250.05    582.90 o 
  11   5   8      485.33      862.74    684.19 o 
  13   5   8      472.61      793.13    761.35 o 
 -14   6   8     1216.93     1451.75    686.65 o 
 -12   6   8      647.34     1183.83    554.06 o 
 -10   6   8     1117.34     1228.22    475.44 o 
  -8   6   8      713.89      706.69    274.79 o 
  -6   6   8     3611.16     3703.43    346.13 o 
  -4   6   8    14142.40    13545.56    529.43 o 
  -2   6   8     6670.73     5510.01    412.18 o 
   0   6   8     4788.56     4444.27    393.25 o 
   2   6   8     7330.63     7638.41    503.19 o 
   4   6   8      219.47      175.29    304.59 o 
   6   6   8    30824.05    31059.39   1066.78 o 
   8   6   8     1596.73      816.52    575.17 o 
  10   6   8     6614.27     5070.47    895.41 o 
  12   6   8      233.21      175.36    692.07 o 
  14   6   8     2083.86     2711.16    907.36 o 
 -13   7   8     1424.43     1761.10    717.76 o 
 -11   7   8      424.61      316.30    474.50 o 
  -9   7   8    10711.35    10105.74    853.24 o 
  -7   7   8      432.25      654.81    352.66 o 
  -5   7   8    28677.73    27877.87    917.46 o 
  -3   7   8       10.72       75.08    314.63 o 
  -1   7   8     3657.22     3717.23    447.12 o 
   1   7   8     1932.80     2020.21    404.13 o 
   3   7   8     1970.38     1629.32    352.27 o 
   5   7   8    10368.50     9377.92    596.20 o 
   7   7   8      212.44      318.09    524.05 o 
   9   7   8     6671.22     5295.02    863.76 o 
  11   7   8      700.39      723.22    676.56 o 
  13   7   8     1122.33     1622.23    779.65 o 
 -12   8   8      493.53      419.71    710.02 o 
 -10   8   8      764.41      871.43    488.16 o 
  -8   8   8     3541.90     4480.49    675.23 o 
  -6   8   8      180.36      333.21    341.97 o 
  -4   8   8    15530.32    15695.92    861.86 o 
  -2   8   8       32.51     -286.52    333.67 o 
   0   8   8    44250.12    45060.98   1500.46 o 
   2   8   8       55.52     -227.42    334.26 o 
   4   8   8    17572.18    17989.39    808.67 o 
   6   8   8      315.70       65.47    422.43 o 
   8   8   8     4197.90     5686.71    917.48 o 
  10   8   8     1982.48     1171.88    640.95 o 
  12   8   8       17.81     -602.97    602.97 o 
 -13   9   8     1494.92     1310.84    850.53 o 
 -11   9   8        1.29      588.58    529.67 o 
  -9   9   8      696.77      918.43    506.08 o 
  -7   9   8     5336.96     4524.93    683.19 o 
  -5   9   8      672.22      467.21    429.64 o 
  -3   9   8     9280.40    10378.30    792.88 o 
  -1   9   8      184.12      201.08    388.04 o 
   1   9   8     4130.74     4371.72    588.91 o 
   3   9   8      146.62      233.25    401.03 o 
   5   9   8      998.49      757.52    377.43 o 
   7   9   8      614.13      653.38    472.47 o 
   9   9   8       15.66     -105.69    408.47 o 
  11   9   8      451.23      593.23    617.67 o 
 -12  10   8      473.92      886.70    564.27 o 
 -10  10   8     5706.73     6417.28    824.22 o 
  -8  10   8       59.41      -64.32    594.08 o 
  -6  10   8     2347.43     2664.02    748.02 o 
  -4  10   8     1184.28     1415.78    516.99 o 
  -2  10   8        1.69      144.88    422.46 o 
   0  10   8     2093.94     2192.68    521.29 o 
   2  10   8     3712.52     4001.24    594.24 o 
   4  10   8        9.39     -359.29    388.40 o 
   6  10   8     8353.73     9065.99    852.15 o 
   8  10   8        2.11      -86.29    438.75 o 
  10  10   8     6383.03     6102.95    816.47 o 
 -11  11   8       17.51      724.43    675.12 o 
  -9  11   8     2079.62     2663.66    810.82 o 
  -7  11   8       11.99      587.25    620.12 o 
  -5  11   8     1411.23     1573.08    529.33 o 
  -3  11   8     3425.88     3945.90    637.69 o 
  -1  11   8      522.74      600.34    492.56 o 
   1  11   8     1094.74     1039.07    500.21 o 
   3  11   8      312.77      326.38    432.69 o 
   5  11   8     2275.85     1727.39    632.04 o 
   7  11   8       40.57      249.77    438.70 o 
   9  11   8      494.46     1011.28    511.59 o 
 -10  12   8      424.80      567.06    678.40 o 
  -8  12   8      256.93      408.84    949.67 o 
  -6  12   8      292.34      737.97    993.13 o 
  -4  12   8     1225.94     1146.15    545.82 o 
  -2  12   8     1272.47     1476.92    553.21 o 
   0  12   8     1173.29      493.05    490.40 o 
   2  12   8     1298.13     1620.51    542.70 o 
   4  12   8      396.89     1045.47    481.67 o 
   6  12   8       55.17      101.97    544.27 o 
   8  12   8        5.41      269.71    541.33 o 
  -7  13   8     1278.37     1505.35    766.30 o 
  -5  13   8        2.30      511.18    677.71 o 
  -3  13   8     7482.23     7974.73    872.30 o 
  -1  13   8      169.21      544.32    504.86 o 
   1  13   8     3119.61     3587.78    659.79 o 
   3  13   8      556.33      987.64    500.62 o 
   5  13   8     1706.96     1276.88    664.54 o 
   7  13   8     1053.56     1311.07    698.82 o 
  -6  14   8     1208.28     1867.86    872.41 o 
  -4  14   8       64.52      913.83   1289.30 o 
  -2  14   8       18.30      288.27    538.18 o 
   0  14   8      946.69     1604.44    595.73 o 
   2  14   8     2703.95     3368.01    667.74 o 
   4  14   8        5.11       52.93    615.04 o 
   6  14   8     6026.89     8058.83   1307.00 o 
  -3  15   8     1205.12     1752.71    829.03 o 
  -1  15   8       61.13     1002.22    595.91 o 
   1  15   8      669.86     1175.56    583.55 o 
   3  15   8      136.96      347.09    517.81 o 
 -15   1   9     1358.73      698.95    893.20 o 
 -13   1   9       74.23      202.34    690.53 o 
 -11   1   9     5818.14     6206.08    630.45 o 
  -9   1   9       74.38      607.12    321.03 o 
  -7   1   9    41350.14    41912.25    805.24 o 
  -5   1   9       70.29      297.12    206.16 o 
  -3   1   9    42348.10    42429.52   1176.97 o 
  -1   1   9    12589.37    13277.07    324.12 o 
   1   1   9    99742.98   102591.48   1698.78 o 
   3   1   9     1929.12     1474.83    279.33 o 
   5   1   9    23724.79    24402.29    599.83 o 
   7   1   9    11063.79    10360.89    428.76 o 
   9   1   9       46.41     -120.65    362.82 o 
  11   1   9     5058.02     3989.62    702.65 o 
  13   1   9      229.76      135.86    718.63 o 
  15   1   9     1287.52     1519.77   1184.67 o 
 -14   2   9      454.12     -151.57    764.81 o 
 -12   2   9      966.94      284.25    536.29 o 
 -10   2   9     1512.50     1215.65    438.72 o 
  -8   2   9       99.21        8.71    230.81 o 
  -6   2   9    40605.11    41691.94    786.12 o 
  -4   2   9    16332.75    15665.57    397.99 o 
  -2   2   9    26901.70    26918.52    645.93 o 
   0   2   9    11146.44    11114.63    325.88 o 
   2   2   9   221057.61   222652.59   2981.22 o 
   4   2   9       78.59        5.69    193.63 o 
   6   2   9   133266.64   138647.30   1831.92 o 
   8   2   9     2711.88     2737.93    439.42 o 
  10   2   9    72432.20    75101.70   2092.20 o 
  12   2   9     1302.03     1537.82    616.72 o 
  14   2   9     7193.26     7623.55   1242.84 o 
 -15   3   9       73.74       41.48    818.15 o 
 -13   3   9     3096.04     3481.23    689.83 o 
 -11   3   9     8418.68     8105.89    831.12 o 
  -9   3   9     3824.00     4478.73    427.58 o 
  -7   3   9    47281.39    47212.60    881.80 o 
  -5   3   9        6.28       31.44    191.79 o 
  -3   3   9    61341.27    59907.87    825.59 o 
  -1   3   9    22637.04    21084.71    673.26 o 
   1   3   9     4368.99     4629.43    336.39 o 
   3   3   9     3823.57     4083.28    364.07 o 
   5   3   9     3038.69     2405.10    262.11 o 
   7   3   9      460.68      548.64    242.56 o 
   9   3   9        2.85     -116.72    446.53 o 
  11   3   9     4094.00     3949.36    695.38 o 
  13   3   9      220.63       27.91    707.68 o 
  15   3   9      636.03     1000.98    862.65 o 
 -14   4   9      401.71       33.60    750.03 o 
 -12   4   9     4139.22     4273.26    721.73 o 
 -10   4   9      368.44       78.90    375.03 o 
  -8   4   9    20341.99    20230.29    772.46 o 
  -6   4   9       19.04      -39.97    200.76 o 
  -4   4   9    12961.25    13241.58    444.35 o 
  -2   4   9      932.98      816.12    207.26 o 
   0   4   9     1518.64     1349.54    252.69 o 
   2   4   9      183.73      135.59    229.26 o 
   4   4   9     6270.21     6192.54    448.63 o 
   6   4   9     5655.22     5192.23    373.38 o 
   8   4   9     1380.44     1851.47   1158.92 o 
  10   4   9      460.08      213.65    554.49 o 
  12   4   9      475.49      254.54    543.76 o 
  14   4   9        6.83       -0.93    814.46 o 
 -13   5   9      909.91       84.48    541.33 o 
 -11   5   9    11319.07    11091.62    953.04 o 
  -9   5   9        3.09     -173.30    363.83 o 
  -7   5   9    29952.28    30659.59    810.63 o 
  -5   5   9      699.12      753.75    223.35 o 
  -3   5   9    31697.93    32913.83    715.95 o 
  -1   5   9      316.00      541.71    221.82 o 
   1   5   9    25594.07    23730.61    668.09 o 
   3   5   9     1901.47     2137.42    312.59 o 
   5   5   9     7264.28     6341.54    550.62 o 
   7   5   9     5948.17     4885.61    753.02 o 
   9   5   9      840.55       94.13    610.04 o 
  11   5   9     1722.58     1465.42    661.66 o 
  13   5   9       29.87      153.69    677.79 o 
 -14   6   9        1.49      294.88    634.12 o 
 -12   6   9       77.39       67.81    501.38 o 
 -10   6   9     1039.91      906.82    454.22 o 
  -8   6   9      682.55      581.84    428.01 o 
  -6   6   9     2593.49     2338.57    311.78 o 
  -4   6   9    12434.07    12690.58    516.49 o 
  -2   6   9    75486.45    74359.36   1712.16 o 
   0   6   9    22101.05    21918.56    737.48 o 
   2   6   9    74790.26    73321.12   1236.03 o 
   4   6   9     2057.14     1517.41    364.66 o 
   6   6   9    39500.08    37216.49   1669.85 o 
   8   6   9       19.94     -286.63    501.18 o 
  10   6   9    10698.13     9877.92   1846.22 o 
  12   6   9      312.67     1010.12    685.14 o 
  14   6   9     1695.93     2680.58    923.44 o 
 -13   7   9     4921.11     6056.77    863.00 o 
 -11   7   9     3067.08     3344.45    629.89 o 
  -9   7   9       47.29      -38.11    419.89 o 
  -7   7   9     8806.28     8981.70    784.45 o 
  -5   7   9      264.89      385.15    307.27 o 
  -3   7   9     8701.27     8890.04    533.79 o 
  -1   7   9     9607.55     9843.23    572.92 o 
   1   7   9     5486.11     5110.35    516.30 o 
   3   7   9      125.52      112.33    300.82 o 
   5   7   9      149.11        6.31    319.80 o 
   7   7   9      617.09      578.37    572.22 o 
   9   7   9        9.85      462.66    576.01 o 
  11   7   9      221.30      800.55    656.85 o 
  13   7   9       29.31      -33.47    687.63 o 
 -12   8   9     6532.62     5447.23    998.75 o 
 -10   8   9      163.24      234.88    481.24 o 
  -8   8   9    12274.19    12146.84   1246.50 o 
  -6   8   9     2204.28     2414.60    457.97 o 
  -4   8   9    18585.89    18243.01    922.22 o 
  -2   8   9        6.62      -18.99    363.83 o 
   0   8   9     4339.31     3854.73    521.81 o 
   2   8   9      990.87     1485.70    418.57 o 
   4   8   9     1392.35     1365.65    378.21 o 
   6   8   9      130.02     -177.55    401.09 o 
   8   8   9     1463.00     1687.66    672.52 o 
  10   8   9       61.66     -282.72    551.13 o 
  12   8   9     1574.30     1728.15    723.19 o 
 -11   9   9     2836.96     2833.40    672.92 o 
  -9   9   9       97.47      185.21    492.94 o 
  -7   9   9     4084.21     3973.03    658.46 o 
  -5   9   9       15.01      -47.89    411.36 o 
  -3   9   9     3284.99     2856.18    532.59 o 
  -1   9   9      163.69     -147.23    391.18 o 
   1   9   9      719.25      232.59    421.69 o 
   3   9   9     3006.38     3078.19    547.82 o 
   5   9   9      820.14      569.56    364.01 o 
   7   9   9     2540.05     1702.12    550.89 o 
   9   9   9      494.32       38.19    514.21 o 
  11   9   9      795.62      421.14    596.71 o 
 -12  10   9      180.56      131.64    538.73 o 
 -10  10   9      674.13      795.90    566.36 o 
  -8  10   9       38.03      308.94    598.56 o 
  -6  10   9      855.65     -261.24    561.24 o 
  -4  10   9     1367.83     1275.06    517.01 o 
  -2  10   9     8968.95    11519.09   1054.87 o 
   0  10   9     2892.88     2863.71    549.71 o 
   2  10   9     8710.60     9197.42    788.28 o 
   4  10   9      270.33      349.44    441.71 o 
   6  10   9     4131.80     4162.12    648.97 o 
   8  10   9     1166.63      594.90    468.36 o 
  10  10   9      876.19      567.50    510.44 o 
 -11  11   9       76.77     1132.60    682.80 o 
  -9  11   9      604.37      256.29    649.02 o 
  -7  11   9       13.22      175.61    604.64 o 
  -5  11   9      968.38      750.50    624.92 o 
  -3  11   9       33.78     -197.32    437.60 o 
  -1  11   9       10.80     -255.09    437.70 o 
   1  11   9      365.93       70.12    436.37 o 
   3  11   9      471.64      952.36    466.21 o 
   5  11   9     1120.62      -17.76    509.76 o 
   7  11   9     1186.16     1074.03    515.85 o 
   9  11   9      187.94      337.24    495.98 o 
 -10  12   9      342.47     1337.94    723.86 o 
  -8  12   9     6861.51     8353.08   1178.72 o 
  -6  12   9      227.09      702.25    685.69 o 
  -4  12   9     9465.64    11471.75   1280.37 o 
  -2  12   9       31.12      428.62    450.76 o 
   0  12   9     3386.74     3399.43    623.14 o 
   2  12   9     5123.83     5029.34    788.91 o 
   4  12   9      331.12      342.71    468.02 o 
   6  12   9      165.89       10.18    525.99 o 
   8  12   9      630.67      -47.13    563.86 o 
  -7  13   9       50.95     1166.78    720.37 o 
  -5  13   9      861.50     1554.05    782.36 o 
  -3  13   9      296.19      787.34    927.14 o 
  -1  13   9      154.59      412.76    491.06 o 
   1  13   9       62.12       43.55    464.53 o 
   3  13   9      749.81      725.96    525.00 o 
   5  13   9      158.26      283.32    567.86 o 
   7  13   9      805.74      384.73    640.28 o 
  -6  14   9      127.78      381.36    752.81 o 
  -4  14   9      111.49      461.69   1092.93 o 
  -2  14   9       44.63      163.24    549.42 o 
   0  14   9      414.91      180.33    513.93 o 
   2  14   9       11.57      419.54    523.45 o 
   4  14   9      127.50      195.21    830.56 o 
   6  14   9       48.75      195.23    631.16 o 
  -3  15   9      154.97     1154.41   1062.34 o 
  -1  15   9      460.45     1155.29    588.15 o 
   1  15   9      456.72      272.19    558.24 o 
   3  15   9     2519.02     2961.32    687.55 o 
 -14   0  10     3485.53     3624.84   1361.73 o 
 -12   0  10     9043.76     7880.66   1522.69 o 
 -10   0  10     4887.01     4204.56    733.39 o 
  -8   0  10     2757.17     2556.49    477.49 o 
  -6   0  10    24277.98    24084.48    838.30 o 
  -4   0  10     4404.14     4607.06    364.73 o 
  -2   0  10   173650.95   182023.48   1951.06 o 
   0   0  10    21380.63    19613.32    797.99 o 
   2   0  10    59955.81    69316.04   2774.97 o 
   4   0  10    81061.20    82043.35   1837.07 o 
   6   0  10      881.32      793.51    317.85 o 
   8   0  10    81591.88    84055.63   1629.88 o 
  10   0  10      364.62     -656.72    795.15 o 
  12   0  10    32608.72    37520.03   3100.11 o 
  14   0  10       35.28      782.27   1207.21 o 
 -15   1  10      444.97      704.98    856.40 o 
 -13   1  10      680.19      132.35   1137.99 o 
 -11   1  10     3746.45     4097.75    657.43 o 
  -9   1  10       38.74     -130.99    311.21 o 
  -7   1  10     9242.84     9080.69    431.72 o 
  -5   1  10     8480.14     8356.42    386.56 o 
  -3   1  10    11713.90    12961.41    489.80 o 
  -1   1  10    51832.52    50847.66    814.38 o 
   1   1  10      455.92      831.37    329.90 o 
   3   1  10    25659.80    24495.46    728.60 o 
   5   1  10       57.16       39.88    216.52 o 
   7   1  10     2449.10     2656.02    294.58 o 
   9   1  10      770.38      909.91    422.13 o 
  11   1  10     1152.54     1060.14    718.12 o 
  13   1  10      923.65      744.10    753.10 o 
  15   1  10       93.54      917.96    903.01 o 
 -14   2  10       38.19      265.57    781.02 o 
 -12   2  10       62.45     -266.99    619.60 o 
 -10   2  10      460.60      403.79    479.11 o 
  -8   2  10      997.80      990.74    264.99 o 
  -6   2  10     4692.80     4481.39    330.21 o 
  -4   2  10     5908.57     6056.82    397.76 o 
  -2   2  10    15757.60    17008.26    655.63 o 
   0   2  10        4.21      -74.89    152.02 o 
   2   2  10    19965.69    20751.67    651.91 o 
   4   2  10      706.86      715.08    284.00 o 
   6   2  10     1643.99     1851.83    288.98 o 
   8   2  10      703.52      475.10    299.79 o 
  10   2  10      172.94      713.64    538.21 o 
  12   2  10       50.81     -226.02    668.08 o 
  14   2  10      398.56      612.32    828.34 o 
 -15   3  10      520.69      373.42    884.30 o 
 -13   3  10      352.24     -315.49    946.45 o 
 -11   3  10     2352.11     1740.38    581.80 o 
  -9   3  10     6743.66     5820.09    542.28 o 
  -7   3  10     1337.15     1243.26    261.99 o 
  -5   3  10    36666.87    35498.72    875.36 o 
  -3   3  10     4265.38     4817.15    263.87 o 
  -1   3  10    74178.09    77698.67    951.88 o 
   1   3  10     6576.77     5615.13    369.16 o 
   3   3  10    12599.29    11123.86    525.77 o 
   5   3  10       61.81       20.35    202.04 o 
   7   3  10     4979.90     5128.27    385.09 o 
   9   3  10      998.38      589.97    634.90 o 
  11   3  10     5996.83     6169.15    872.10 o 
  13   3  10     2470.98     2378.28    907.12 o 
 -14   4  10      607.76      455.13    802.41 o 
 -12   4  10     6732.69     6163.71    814.80 o 
 -10   4  10       60.82       45.06    383.72 o 
  -8   4  10     6656.83     6844.18    503.90 o 
  -6   4  10    11613.24    10939.95    382.25 o 
  -4   4  10     1526.45      993.98    216.71 o 
  -2   4  10    83762.04    84990.43   1720.97 o 
   0   4  10     6414.77     6003.07    323.62 o 
   2   4  10    28271.09    27922.16    783.21 o 
   4   4  10    42220.10    40660.65   1002.18 o 
   6   4  10     6824.78     7156.08    418.74 o 
   8   4  10    49456.73    48993.82   2091.29 o 
  10   4  10      409.10      -81.90    544.38 o 
  12   4  10    17019.25    18937.03   1616.58 o 
  14   4  10      406.72     -258.98    743.31 o 
 -13   5  10        1.53      783.42    675.58 o 
 -11   5  10     8874.15     8615.71    876.79 o 
  -9   5  10     1593.87     1240.31    444.03 o 
  -7   5  10     9814.21     9368.72    464.61 o 
  -5   5  10    19235.30    19347.49    583.67 o 
  -3   5  10     7447.47     7325.68    383.87 o 
  -1   5  10    49604.16    52602.45    905.99 o 
   1   5  10     6954.46     7163.91    415.56 o 
   3   5  10    14365.34    13790.08    613.45 o 
   5   5  10     4897.90     4890.82    464.61 o 
   7   5  10      189.60      215.69    507.38 o 
   9   5  10      342.07      269.81    572.66 o 
  11   5  10      937.05      769.63    644.03 o 
  13   5  10      431.75      423.47    724.72 o 
 -14   6  10      415.32       38.79    824.56 o 
 -12   6  10      747.71      610.48    563.24 o 
 -10   6  10    13601.17    12467.38    900.99 o 
  -8   6  10       54.43      -55.19    401.57 o 
  -6   6  10    33248.84    32625.91    800.45 o 
  -4   6  10      219.32      309.42    232.94 o 
  -2   6  10    50334.54    49209.84    936.71 o 
   0   6  10       12.95     -240.20    240.20 o 
   2   6  10    32833.46    31813.15    836.66 o 
   4   6  10      390.89      290.62    338.37 o 
   6   6  10     3586.26     3476.10    529.95 o 
   8   6  10      184.78      145.64    546.32 o 
  10   6  10     1522.55     1573.88    702.85 o 
  12   6  10      118.66      -56.25    619.72 o 
 -13   7  10      388.89      469.68    587.13 o 
 -11   7  10     1754.34     1754.13    535.15 o 
  -9   7  10       12.10     -404.26    404.26 o 
  -7   7  10      110.83      698.34    458.69 o 
  -5   7  10    11031.91    10988.81    572.86 o 
  -3   7  10       75.64     -103.78    237.46 o 
  -1   7  10    19168.14    18250.85    732.30 o 
   1   7  10     2522.93     3538.57    407.57 o 
   3   7  10     4097.75     4173.54    452.84 o 
   5   7  10      637.39      449.60    327.78 o 
   7   7  10     2324.77     2570.86    703.53 o 
   9   7  10      963.92     1476.38    648.21 o 
  11   7  10     1845.03     1245.45    706.47 o 
  13   7  10     1290.95      755.69    710.09 o 
 -12   8  10     1190.20     1754.04    805.87 o 
 -10   8  10      178.21      -44.37    475.73 o 
  -8   8  10     6689.58     6229.82    736.86 o 
  -6   8  10      430.85      895.03    495.49 o 
  -4   8  10      441.38      413.25    401.39 o 
  -2   8  10       97.04      -26.03    362.71 o 
   0   8  10     4450.05     3576.56    536.78 o 
   2   8  10    10474.47     9617.73    711.45 o 
   4   8  10    20008.21    20346.00    875.52 o 
   6   8  10     1703.45     2018.51    527.73 o 
   8   8  10    11282.57    13027.93   1231.51 o 
  10   8  10       73.74       15.33    580.60 o 
  12   8  10     2452.16     2731.67    840.71 o 
 -11   9  10     5660.50     6922.21    854.50 o 
  -9   9  10       15.40      193.31    493.54 o 
  -7   9  10     5546.97     6560.05    768.24 o 
  -5   9  10     4765.68     5093.29    858.76 o 
  -3   9  10     7811.72     9348.02    757.63 o 
  -1   9  10      221.66      353.34    408.60 o 
   1   9  10     4928.58     4737.97    606.06 o 
   3   9  10      115.66      -31.60    397.51 o 
   5   9  10      523.77      666.57    388.62 o 
   7   9  10       31.44      463.53    462.78 o 
   9   9  10       34.08      -95.26    533.76 o 
  11   9  10      148.93      314.80    604.71 o 
 -12  10  10      271.04     1235.60    644.13 o 
 -10  10  10     6056.95     6673.66    832.23 o 
  -8  10  10       95.18      230.52    556.13 o 
  -6  10  10     8976.04     9865.46   2192.29 o 
  -4  10  10       71.67      148.40    451.54 o 
  -2  10  10    18996.17    20658.13   1113.49 o 
   0  10  10      606.97      459.61    455.23 o 
   2  10  10    14453.80    15299.42    966.96 o 
   4  10  10      211.94      406.07    431.44 o 
   6  10  10     7983.81     6655.38    779.69 o 
   8  10  10       28.35      119.29    456.23 o 
  10  10  10      288.22      709.11    508.49 o 
 -11  11  10     3002.81     3233.90    852.52 o 
  -9  11  10        0.29      102.63    621.47 o 
  -7  11  10     3091.45     3567.60    864.45 o 
  -5  11  10     1156.15     1061.11    689.27 o 
  -3  11  10     2660.41     2769.46    609.12 o 
  -1  11  10     1215.22      965.10    512.83 o 
   1  11  10      384.41      137.32    450.16 o 
   3  11  10      256.65      567.28    450.69 o 
   5  11  10       59.20     -163.89    529.21 o 
   7  11  10      790.37      492.60    489.40 o 
   9  11  10       53.88      -58.40    462.50 o 
  -8  12  10      392.79     1098.32    717.21 o 
  -6  12  10     1682.80     2451.18    805.94 o 
  -4  12  10       45.04     1105.93    726.46 o 
  -2  12  10      201.38      298.38    493.35 o 
   0  12  10      629.01      864.66    481.50 o 
   2  12  10     1021.35      991.12    502.31 o 
   4  12  10     1049.14     1194.94    512.06 o 
   6  12  10      912.13     1363.79    639.60 o 
   8  12  10      490.97      513.85    667.99 o 
  -7  13  10     3033.22     3955.89   1005.34 o 
  -5  13  10      109.13      422.76    684.08 o 
  -3  13  10      397.80     1497.77    784.76 o 
  -1  13  10       33.72      187.84    483.16 o 
   1  13  10      105.63      597.26    509.27 o 
   3  13  10       75.59       79.80    473.14 o 
   5  13  10       79.49        3.04    551.58 o 
   7  13  10      617.60      236.95    569.11 o 
  -6  14  10     1254.74     1298.31    834.08 o 
  -4  14  10       99.96       82.65    746.34 o 
  -2  14  10    10026.03    13024.06   1447.12 o 
   0  14  10        2.86      208.73    518.97 o 
   2  14  10     9446.20     9674.45    964.17 o 
   4  14  10      170.68      278.03    646.18 o 
   6  14  10     4171.35     3852.81   1091.32 o 
  -3  15  10      581.71      622.23    789.85 o 
  -1  15  10       63.34      169.25    728.14 o 
   1  15  10       58.39      -53.19    541.62 o 
   3  15  10        1.04      -17.36    566.43 o 
 -15   1  11     3143.89     3326.24   1057.76 o 
 -13   1  11      121.63      -88.65    681.69 o 
 -11   1  11     4623.17     4947.65    909.14 o 
  -9   1  11      127.85      123.80    307.50 o 
  -7   1  11     3596.82     3309.64    326.02 o 
  -5   1  11     4469.69     4444.82    301.54 o 
  -3   1  11      779.23      835.68    264.67 o 
  -1   1  11      316.10        5.37    157.93 o 
   1   1  11     7399.16     7481.79    425.03 o 
   3   1  11    14852.92    13139.44    582.78 o 
   5   1  11     9838.72     9203.08    527.38 o 
   7   1  11      312.55      107.50    265.55 o 
   9   1  11     3067.85     3018.33    598.27 o 
  11   1  11      270.57     -136.66    612.81 o 
  13   1  11      232.84      797.29    771.78 o 
 -14   2  11    10465.84    10658.82   1410.02 o 
 -12   2  11       39.33     -432.41    608.15 o 
 -10   2  11    16606.78    16931.65   1036.41 o 
  -8   2  11     1044.51     1126.15    268.02 o 
  -6   2  11    47043.23    45547.60    814.70 o 
  -4   2  11    15679.74    16332.20    591.12 o 
  -2   2  11    20863.10    20441.31    614.85 o 
   0   2  11    18157.94    17467.97    451.20 o 
   2   2  11     8529.34     8272.89    462.07 o 
   4   2  11    55669.07    56770.48   1176.77 o 
   6   2  11     2338.20     2589.61    310.82 o 
   8   2  11     1628.87     1088.19    400.25 o 
  10   2  11    10915.54    12281.84    953.37 o 
  12   2  11      727.18      718.58    698.46 o 
  14   2  11     5269.89     6849.30   1240.66 o 
 -15   3  11     5407.39     6682.00   1267.89 o 
 -13   3  11      498.56     1175.83    821.15 o 
 -11   3  11     8145.42     8123.57    845.27 o 
  -9   3  11     7776.48     7159.29    622.17 o 
  -7   3  11     3103.35     3182.61    308.63 o 
  -5   3  11    15376.08    15084.13    360.51 o 
  -3   3  11     5505.01     4805.33    383.47 o 
  -1   3  11     3476.10     3647.53    267.07 o 
   1   3  11    33331.27    32436.37    789.71 o 
   3   3  11     1949.38     1855.78    331.56 o 
   5   3  11     4962.27     5191.96    330.43 o 
   7   3  11       73.30       71.94    299.17 o 
   9   3  11      409.55     -123.94    583.65 o 
  11   3  11      101.21     -132.50    591.23 o 
  13   3  11       69.03      663.12    786.46 o 
 -14   4  11     1452.97     1012.76    836.16 o 
 -12   4  11      688.27      233.69    517.48 o 
 -10   4  11      708.05      553.82    396.55 o 
  -8   4  11        7.47      -31.77    361.98 o 
  -6   4  11      520.46      864.60    199.06 o 
  -4   4  11    10020.14     9794.91    389.81 o 
  -2   4  11     3543.00     3760.79    292.21 o 
   0   4  11    38807.16    38148.14    676.11 o 
   2   4  11     3858.76     3654.51    364.92 o 
   4   4  11    20319.33    20093.47    746.63 o 
   6   4  11     3284.16     3275.00    448.88 o 
   8   4  11     6702.22     6573.43    917.15 o 
  10   4  11      274.67      437.39    627.75 o 
  12   4  11     2918.22     2967.03    823.34 o 
  14   4  11       23.24      807.04    819.38 o 
 -13   5  11     1254.94     1407.13    865.35 o 
 -11   5  11    10090.99     9419.33    914.67 o 
  -9   5  11     3513.87     2750.41    547.18 o 
  -7   5  11      110.31       31.87    288.80 o 
  -5   5  11     3838.06     3214.30    311.15 o 
  -3   5  11     2235.33     2114.77    279.30 o 
  -1   5  11     1076.03      998.99    250.95 o 
   1   5  11     8705.09     8049.90    438.25 o 
   3   5  11    23259.14    20219.80    749.31 o 
   5   5  11     2509.89     2257.55    384.99 o 
   7   5  11     4423.29     3907.20    825.73 o 
   9   5  11     3518.80     4030.77    783.02 o 
  11   5  11      103.86     -289.15    639.02 o 
  13   5  11     1283.75      758.75    735.56 o 
 -14   6  11     1431.53     1109.23    884.27 o 
 -12   6  11       43.10       87.67    532.24 o 
 -10   6  11    13970.26    14268.36    964.44 o 
  -8   6  11     1911.86     1189.02    487.72 o 
  -6   6  11    25929.96    25987.66    901.66 o 
  -4   6  11     2303.79     2248.39    317.07 o 
  -2   6  11    27827.67    28023.96    732.29 o 
   0   6  11     7620.90     6882.09    478.05 o 
   2   6  11     2654.15     2082.65    315.58 o 
   4   6  11     5538.87     4857.18    451.18 o 
   6   6  11      216.15      384.83    413.71 o 
   8   6  11     3837.06     2338.71    685.88 o 
  10   6  11     6200.89     5993.94    950.44 o 
  12   6  11      218.82      368.93    635.45 o 
 -13   7  11      846.02      581.61    620.84 o 
 -11   7  11     2185.97     1734.93    557.32 o 
  -9   7  11    13454.25    14452.08    993.30 o 
  -7   7  11     2246.55     1648.77    512.50 o 
  -5   7  11    13055.75    13246.40    580.30 o 
  -3   7  11     6379.77     5786.37    416.53 o 
  -1   7  11    15580.89    15043.46    679.31 o 
   1   7  11     1542.57      967.84    321.67 o 
   3   7  11     7721.40     7154.36    553.32 o 
   5   7  11     1097.13      781.77    415.60 o 
   7   7  11       15.09      483.69    559.92 o 
   9   7  11        9.98      423.98    585.33 o 
  11   7  11      630.10     1116.13    672.02 o 
  13   7  11       45.69     -473.13    631.17 o 
 -12   8  11        9.55     -631.29    679.30 o 
 -10   8  11     1365.35      962.59    508.12 o 
  -8   8  11     3340.04     3077.91    613.36 o 
  -6   8  11       94.75      305.82    443.09 o 
  -4   8  11     8998.10     8285.59    592.15 o 
  -2   8  11       30.05     -249.96    290.93 o 
   0   8  11    31658.31    33931.78   1236.54 o 
   2   8  11      953.64      660.21    416.17 o 
   4   8  11    31840.15    31688.92   1231.95 o 
   6   8  11        4.64     -102.73    424.03 o 
   8   8  11    12880.04    11729.51   1180.80 o 
  10   8  11        1.77      530.76    627.12 o 
  12   8  11     3276.00     2401.39    824.57 o 
 -11   9  11     1303.71     1480.88    610.66 o 
  -9   9  11     1718.72     1390.29    581.00 o 
  -7   9  11      756.08     1023.95    505.26 o 
  -5   9  11      385.44      515.17    614.46 o 
  -3   9  11      401.58      227.65    427.27 o 
  -1   9  11     7834.03     7829.29    713.79 o 
   1   9  11      238.16       65.95    408.31 o 
   3   9  11    12585.01    11876.93    830.44 o 
   5   9  11     2383.44     2139.24    448.73 o 
   7   9  11     2890.61     2433.59    585.42 o 
   9   9  11     1585.28     2055.91    681.51 o 
  11   9  11       73.62      -16.32    616.23 o 
 -10  10  11     2729.57     2623.68    650.24 o 
  -8  10  11      937.60      868.86    539.62 o 
  -6  10  11     1819.66     3364.72    785.30 o 
  -4  10  11      488.72       55.43    586.08 o 
  -2  10  11      248.40      268.45    465.54 o 
   0  10  11      953.15     1191.21    481.34 o 
   2  10  11      106.29      440.37    450.94 o 
   4  10  11      680.14      987.36    468.52 o 
   6  10  11       24.54      265.87    425.86 o 
   8  10  11     1696.19     1266.26    565.94 o 
  10  10  11      208.04      268.04    482.33 o 
  -9  11  11     6500.17     8093.52   1146.13 o 
  -7  11  11      283.79      141.02    808.02 o 
  -5  11  11     9458.94    12799.23   1297.49 o 
  -3  11  11      293.56      690.53    639.67 o 
  -1  11  11     7420.84     8415.02    943.91 o 
   1  11  11      197.85       78.31    440.02 o 
   3  11  11     1916.31     1721.64    535.18 o 
   5  11  11      213.05      -26.87    522.07 o 
   7  11  11        0.90     -155.33    466.20 o 
   9  11  11      367.56      434.28    488.46 o 
  -8  12  11      242.43      363.78    652.98 o 
  -6  12  11      108.46      330.16    656.54 o 
  -4  12  11     4799.70     5215.63   1005.64 o 
  -2  12  11      572.23      526.24    497.98 o 
   0  12  11     8592.66     9458.75    895.21 o 
   2  12  11      126.27      300.68    499.05 o 
   4  12  11    13156.79    13700.98   1015.77 o 
   6  12  11       27.98      133.47    556.48 o 
   8  12  11     5709.62     6328.54    828.44 o 
  -7  13  11      190.75      -49.28    671.48 o 
  -5  13  11     1435.84     2208.60    837.14 o 
  -3  13  11      159.73     -185.77    654.44 o 
  -1  13  11     2237.99     2858.61    659.07 o 
   1  13  11       62.20     -219.03    468.76 o 
   3  13  11      746.45      868.77    530.21 o 
   5  13  11     1088.95      879.11    636.15 o 
   7  13  11       40.79      -27.91    586.07 o 
  -6  14  11       79.20      958.48   1112.24 o 
  -4  14  11      243.41      -77.94    736.07 o 
  -2  14  11      144.78      466.51    725.79 o 
   0  14  11      389.61      283.81    532.32 o 
   2  14  11       26.11       38.21    527.01 o 
   4  14  11      844.72      663.75    637.11 o 
  -3  15  11      274.85      179.74    779.23 o 
  -1  15  11     2355.00     2693.46    898.48 o 
   1  15  11      572.88     1116.68    632.11 o 
 -14   0  12     2580.71     2037.77   1307.00 o 
 -12   0  12    10837.77    10559.05   1731.94 o 
 -10   0  12       51.99      556.93    972.21 o 
  -8   0  12    46344.48    47848.05   1356.11 o 
  -6   0  12      495.36      501.86    322.70 o 
  -4   0  12    59039.46    56651.66   1036.55 o 
  -2   0  12    14939.36    13998.63    602.75 o 
   0   0  12   203367.48   202173.52   3310.97 o 
   2   0  12      125.18      454.79    405.29 o 
   4   0  12    37608.14    34651.94   2021.67 o 
   6   0  12     2330.94     1880.86    498.06 o 
   8   0  12    18301.29    18261.99   1360.33 o 
  10   0  12     1738.65     1307.00    959.33 o 
  12   0  12       47.61      901.38   1046.25 o 
  14   0  12     3570.65     1925.09   1316.66 o 
 -15   1  12      233.50       51.51    839.97 o 
 -13   1  12    11414.62    11807.65   1359.71 o 
 -11   1  12       12.46      248.70    623.76 o 
  -9   1  12    33043.79    34944.09   1272.22 o 
  -7   1  12     2632.31     2638.58    303.73 o 
  -5   1  12    42884.41    43332.37    716.01 o 
  -3   1  12     8618.30     9341.09    448.63 o 
  -1   1  12    26749.17    26086.21    502.18 o 
   1   1  12     7626.92     7212.27    442.58 o 
   3   1  12       66.95      -31.40    257.24 o 
   5   1  12        7.46      -95.80    281.91 o 
   7   1  12       46.29      149.76    265.37 o 
   9   1  12      919.43     1171.18    515.30 o 
  11   1  12       16.62      370.67    660.92 o 
  13   1  12        1.41     -269.27    652.34 o 
 -14   2  12       29.20      609.22    817.98 o 
 -12   2  12      109.44     -331.44    609.38 o 
 -10   2  12        5.72      -71.40    460.93 o 
  -8   2  12       97.85       43.97    282.28 o 
  -6   2  12     4622.73     4665.94    322.26 o 
  -4   2  12       89.38       22.41    260.37 o 
  -2   2  12    30894.48    34363.34    823.71 o 
   0   2  12      745.19      509.84    188.80 o 
   2   2  12     3092.21     3106.20    355.92 o 
   4   2  12      207.30      202.80    287.49 o 
   6   2  12     9161.20     9800.09    461.95 o 
   8   2  12      200.95     -156.31    359.11 o 
  10   2  12     6416.73     7109.66   1102.58 o 
  12   2  12      318.21      -15.04    666.79 o 
  14   2  12      169.28      437.95    788.15 o 
 -15   3  12        2.11     -607.23    899.77 o 
 -13   3  12    15671.74    16420.99   1607.07 o 
 -11   3  12       86.44      219.65    476.86 o 
  -9   3  12    11726.57    12036.74    734.27 o 
  -7   3  12        7.11      -64.69    283.47 o 
  -5   3  12    22919.86    21515.71    745.74 o 
  -3   3  12      242.47      713.41    277.83 o 
  -1   3  12       26.57      173.54    184.77 o 
   1   3  12       35.31      -71.08    184.08 o 
   3   3  12      860.40      365.90    278.93 o 
   5   3  12      575.97      882.41    347.73 o 
   7   3  12        2.69       33.15    315.06 o 
   9   3  12     5295.67     5559.95    919.66 o 
  11   3  12     1362.60     1255.14    699.77 o 
  13   3  12      734.04     1498.77    809.78 o 
 -14   4  12     2178.32     1867.92    955.93 o 
 -12   4  12     7540.75     9104.36   1219.20 o 
 -10   4  12      307.00       53.27    388.29 o 
  -8   4  12    26093.13    24057.87   1058.13 o 
  -6   4  12      784.00      420.18    275.98 o 
  -4   4  12    52114.79    51131.19    798.88 o 
  -2   4  12      554.92     1003.35    228.36 o 
   0   4  12   180594.52   183394.17   1500.90 o 
   2   4  12     1122.82     1106.15    297.24 o 
   4   4  12    44716.84    43525.34   1095.82 o 
   6   4  12     4822.46     4432.30    501.59 o 
   8   4  12     8090.55     8348.43   1554.88 o 
  10   4  12     1244.58     2237.61    763.13 o 
  12   4  12       17.33      535.40    706.97 o 
  14   4  12      646.91      842.54    812.96 o 
 -13   5  12     5530.85     5700.11   1148.73 o 
 -11   5  12       16.71      -29.58    498.88 o 
  -9   5  12    24586.21    23739.69   1146.86 o 
  -7   5  12     6095.91     5650.03    480.07 o 
  -5   5  12    10028.75     9648.21    444.46 o 
  -3   5  12    24696.23    24979.39    646.87 o 
  -1   5  12     4974.17     4598.30    341.21 o 
   1   5  12    22085.89    22883.94    693.54 o 
   3   5  12    17819.13    17072.59    705.23 o 
   5   5  12     3991.13     3272.12    434.83 o 
   7   5  12      782.20     1292.05    589.95 o 
   9   5  12       87.07      -51.90    595.56 o 
  11   5  12       65.83     -351.27    609.09 o 
  13   5  12       11.20       30.33    685.46 o 
 -14   6  12     1243.05      444.10    843.20 o 
 -12   6  12       90.87      426.48    568.81 o 
 -10   6  12      134.37       26.98    452.62 o 
  -8   6  12      187.58      510.56    464.88 o 
  -6   6  12       82.96      174.01    299.30 o 
  -4   6  12     4295.96     4229.22    359.03 o 
  -2   6  12     1290.89     1263.26    295.66 o 
   0   6  12     1470.22     1168.89    316.74 o 
   2   6  12     6282.39     5853.65    428.64 o 
   4   6  12      668.84      521.10    309.78 o 
   6   6  12     9257.19     9283.03    737.33 o 
   8   6  12       47.17       52.37    533.97 o 
  10   6  12    10608.65    10915.54   1211.88 o 
  12   6  12      140.85       15.60    713.06 o 
 -13   7  12     1227.65     2321.37    908.85 o 
 -11   7  12      134.59      212.40    473.26 o 
  -9   7  12     2712.47     2468.38    553.17 o 
  -7   7  12     3801.61     3235.49    598.45 o 
  -5   7  12    11474.66    10987.96    653.19 o 
  -3   7  12        6.01     -141.50    254.31 o 
  -1   7  12     7061.50     5656.01    539.46 o 
   1   7  12     2302.78     1903.94    437.24 o 
   3   7  12      124.06      -15.51    272.82 o 
   5   7  12    12703.95    11016.78    760.66 o 
   7   7  12       83.95      -70.28    515.06 o 
   9   7  12    11161.33     8861.94   1089.80 o 
  11   7  12      567.03      814.42    654.15 o 
  13   7  12     1027.43      686.28    736.34 o 
 -12   8  12      361.55      381.03    753.95 o 
 -10   8  12       18.91     -446.15    446.15 o 
  -8   8  12     1277.14     1079.24    516.75 o 
  -6   8  12      118.61      149.17    442.51 o 
  -4   8  12     9332.52    10711.86    671.87 o 
  -2   8  12       99.05     -165.49    289.30 o 
   0   8  12    15656.97    15116.01    752.81 o 
   2   8  12     4391.32     3929.72    550.62 o 
   4   8  12    12863.88    11999.32    719.66 o 
   6   8  12     1103.23      497.62    459.51 o 
   8   8  12      849.93     1742.32    679.89 o 
  10   8  12     1159.65      898.98    898.16 o 
  12   8  12        0.17      233.80    682.17 o 
 -11   9  12      166.09       23.61    527.66 o 
  -9   9  12     1175.99     1419.87    577.03 o 
  -7   9  12      999.79     1177.48    534.80 o 
  -5   9  12      261.30      776.46    623.90 o 
  -3   9  12     4211.95     3734.23    575.38 o 
  -1   9  12      237.30      293.70    400.42 o 
   1   9  12    11444.70    12146.46    847.89 o 
   3   9  12      237.85      371.14    420.53 o 
   5   9  12     4579.25     4050.66    559.44 o 
   7   9  12      604.88      848.18    495.10 o 
   9   9  12      527.42      195.69    552.28 o 
  11   9  12      138.55      182.01    647.61 o 
 -10  10  12     2002.87     2030.91    664.12 o 
  -8  10  12      197.79     -258.94    493.10 o 
  -6  10  12      148.75      -94.66    568.21 o 
  -4  10  12      276.23      821.35    640.72 o 
  -2  10  12     2511.52     2634.72    567.22 o 
   0  10  12      452.16       30.46    429.18 o 
   2  10  12     5480.43     5255.74    683.82 o 
   4  10  12       54.80       20.19    398.08 o 
   6  10  12    12335.98    13310.05   1021.73 o 
   8  10  12       51.55      -60.73    456.29 o 
  10  10  12     4770.99     4154.32    720.58 o 
  -9  11  12     1213.49      868.10    716.87 o 
  -7  11  12      137.34      567.37    705.09 o 
  -5  11  12      656.08      737.23    680.44 o 
  -3  11  12     3444.06     3887.08    875.13 o 
  -1  11  12      167.41      -58.27    445.53 o 
   1  11  12      985.52     1316.16    521.62 o 
   3  11  12      164.20      160.50    435.32 o 
   5  11  12     1927.91     2223.14    693.75 o 
   7  11  12      173.75      507.76    497.14 o 
   9  11  12      213.73      429.97    512.90 o 
  -8  12  12      288.80      348.13    682.89 o 
  -6  12  12        1.07       51.67    652.67 o 
  -4  12  12      679.90     1794.42    779.68 o 
  -2  12  12       23.06      707.59    678.67 o 
   0  12  12      260.82      498.78    489.37 o 
   2  12  12      255.56      118.09    458.27 o 
   4  12  12      341.57      557.58    488.44 o 
   6  12  12        6.18       91.90    571.02 o 
   8  12  12       96.92      199.69    504.00 o 
  -7  13  12     2864.17     3764.30   1028.17 o 
  -5  13  12       20.81     -106.34    709.13 o 
  -3  13  12     7811.70     8867.17   1235.65 o 
  -1  13  12      142.66        8.31    665.75 o 
   1  13  12     4237.38     5247.86    771.61 o 
   3  13  12       78.25     -454.25    463.85 o 
   5  13  12     2171.65     2368.23    778.92 o 
   7  13  12      182.44      103.16    574.74 o 
  -6  14  12      981.91     1662.69    914.19 o 
  -4  14  12      109.55      455.96    786.41 o 
  -2  14  12       45.51      452.82    769.04 o 
   0  14  12     1151.60     1340.22    794.01 o 
   2  14  12     2130.14     2962.93    699.23 o 
   4  14  12       19.71       14.49    628.27 o 
  -1  15  12      116.83      373.25   1149.26 o 
   1  15  12     1505.40     1796.36    886.37 o 
 -15   1  13     1600.22     1522.25   1017.82 o 
 -13   1  13      302.47     -511.50    669.63 o 
 -11   1  13    11569.03    10954.37   1232.62 o 
  -9   1  13     6149.18     5867.65    568.62 o 
  -7   1  13    15962.25    17265.46    559.57 o 
  -5   1  13      158.79      282.26    198.75 o 
  -3   1  13   121838.27   121845.61   1573.78 o 
  -1   1  13      332.52      602.53    186.39 o 
   1   1  13    51761.80    52297.49   1057.78 o 
   3   1  13       60.16       90.77    277.31 o 
   5   1  13     7910.76     8371.63    544.50 o 
   7   1  13     8704.36     8444.71    565.30 o 
   9   1  13      337.19      548.28   1086.49 o 
  11   1  13     3499.02     3805.77    897.98 o 
  13   1  13       28.37      339.19    719.03 o 
 -14   2  13      871.20     1162.80    881.71 o 
 -12   2  13      180.00      486.97    729.15 o 
 -10   2  13     1199.90      674.61    808.02 o 
  -8   2  13      211.59      -36.84    302.33 o 
  -6   2  13    28447.38    27310.24    810.12 o 
  -4   2  13     2244.21     2503.51    343.87 o 
  -2   2  13   155240.91   161496.67   3077.41 o 
   0   2  13     4393.35     3563.02    275.27 o 
   2   2  13    91704.79    93444.64   1462.31 o 
   4   2  13      548.38      653.39    302.52 o 
   6   2  13    73631.52    73089.80   1662.53 o 
   8   2  13      694.51      740.30    435.96 o 
  10   2  13    28902.35    33715.02   1984.30 o 
  12   2  13     1438.07     1349.47    809.45 o 
  14   2  13     3259.37     2031.01    869.87 o 
 -15   3  13      444.67     1629.78    976.52 o 
 -13   3  13     1487.70     1395.92    844.99 o 
 -11   3  13     9717.23     9849.78   1201.74 o 
  -9   3  13      212.89      113.00    380.25 o 
  -7   3  13    42910.58    41171.97   1059.76 o 
  -5   3  13     4909.84     4277.29    413.28 o 
  -3   3  13    79962.73    82622.29   1514.31 o 
  -1   3  13    23381.36    24181.13    568.40 o 
   1   3  13    38549.61    38348.05    670.23 o 
   3   3  13     1037.13      541.70    296.23 o 
   5   3  13     1103.52     1032.47    377.30 o 
   7   3  13       61.07     -151.84    302.71 o 
   9   3  13      341.91      141.27    408.54 o 
  11   3  13      734.34     1221.88    782.27 o 
  13   3  13      495.78     1273.21    794.01 o 
 -14   4  13      666.00      236.27    809.90 o 
 -12   4  13     4713.87     5211.46   1010.48 o 
 -10   4  13       10.91      172.52    396.64 o 
  -8   4  13     1007.51      855.41    416.60 o 
  -6   4  13      142.05      241.47    287.46 o 
  -4   4  13    16775.02    17242.02    467.07 o 
  -2   4  13      509.90      757.99    221.90 o 
   0   4  13      412.43      716.50    239.02 o 
   2   4  13      747.55      712.15    285.98 o 
   4   4  13     4025.12     3964.02    433.36 o 
   6   4  13      100.82     -157.94    333.93 o 
   8   4  13     4303.94     3101.24    549.21 o 
  10   4  13      205.70      103.68    591.38 o 
  12   4  13     1083.57     1308.61    733.78 o 
  14   4  13       37.96     -364.96    737.90 o 
 -13   5  13     1144.24     1649.38    877.39 o 
 -11   5  13     7926.23     7296.31    824.09 o 
  -9   5  13      968.24      826.62    464.03 o 
  -7   5  13     8838.80     9478.77    597.23 o 
  -5   5  13       39.21      218.31    299.12 o 
  -3   5  13    15551.13    15817.06    536.21 o 
  -1   5  13      147.01      328.09    228.32 o 
   1   5  13    12334.60    11737.40    632.59 o 
   3   5  13      544.29      480.74    295.13 o 
   5   5  13     1626.92     1302.37    362.39 o 
   7   5  13     3951.57     3427.70    553.45 o 
   9   5  13       80.61      -96.74    518.97 o 
  11   5  13     2722.94     2156.15    785.09 o 
  13   5  13        5.45      665.57    732.85 o 
 -14   6  13       47.65     -100.00    852.88 o 
 -12   6  13      146.93      626.90   1342.42 o 
 -10   6  13       83.32      141.68    424.28 o 
  -8   6  13      417.31      449.46    458.47 o 
  -6   6  13     4839.30     4799.87    482.10 o 
  -4   6  13      842.77      763.65    332.84 o 
  -2   6  13    28775.18    28206.31    758.63 o 
   0   6  13      143.88      217.16    270.18 o 
   2   6  13    66742.16    65687.82   1245.05 o 
   4   6  13      739.05      513.37    320.70 o 
   6   6  13    38138.52    36761.70   1257.82 o 
   8   6  13      258.23       81.86    532.04 o 
  10   6  13    10849.99    11512.67   1250.35 o 
  12   6  13      571.86      535.73    682.62 o 
 -13   7  13     3291.02     2973.71    990.95 o 
 -11   7  13     1742.12     1828.36    574.96 o 
  -9   7  13       99.43      765.97    473.26 o 
  -7   7  13     9033.29     8014.95    776.29 o 
  -5   7  13     2054.42     1431.55    384.22 o 
  -3   7  13     3846.41     3658.43    371.82 o 
  -1   7  13     9747.29     9008.98    574.89 o 
   1   7  13     6784.97     6132.28    510.12 o 
   3   7  13     3704.33     3111.17    394.65 o 
   5   7  13      453.66      394.04    395.49 o 
   7   7  13     3320.49     2693.61    708.52 o 
   9   7  13       35.01      280.50    588.46 o 
  11   7  13       89.39      -47.03    601.94 o 
 -12   8  13     1440.36     1635.06   1065.56 o 
 -10   8  13        7.48     -256.78    484.43 o 
  -8   8  13      820.22      886.51    499.10 o 
  -6   8  13       91.89      185.13    359.82 o 
  -4   8  13     8312.75     7451.80    594.13 o 
  -2   8  13        3.14     -173.27    291.27 o 
   0   8  13     1589.31     1881.76    401.20 o 
   2   8  13     1113.30      533.32    340.51 o 
   4   8  13     1253.17     1211.42    416.15 o 
   6   8  13       10.83      191.84    431.56 o 
   8   8  13     1500.28     1741.74    677.87 o 
  10   8  13      162.36      -96.06    583.45 o 
  12   8  13      814.83      951.45    728.31 o 
 -11   9  13      602.53      612.90    566.27 o 
  -9   9  13      584.98      405.65    540.74 o 
  -7   9  13     1441.05     1184.26    554.67 o 
  -5   9  13      802.27      720.08    514.06 o 
  -3   9  13     3486.12     4346.23    838.81 o 
  -1   9  13      764.07      478.25    417.47 o 
   1   9  13     6502.15     6776.65    702.28 o 
   3   9  13      808.27      466.26    439.69 o 
   5   9  13     1697.41     1325.04    416.95 o 
   7   9  13     3577.87     3555.70    659.12 o 
   9   9  13        2.65      613.74    578.40 o 
  11   9  13      546.83      289.70    666.46 o 
 -10  10  13       48.84      792.31    588.52 o 
  -8  10  13      244.88       37.25    511.08 o 
  -6  10  13     1355.82      623.37    610.05 o 
  -4  10  13     1216.64     1483.83    681.28 o 
  -2  10  13     3513.02     2789.47    795.11 o 
   0  10  13      540.71      442.59    464.82 o 
   2  10  13     4517.24     4925.77    663.30 o 
   4  10  13      125.53      239.42    426.40 o 
   6  10  13     2596.60     2909.24    618.71 o 
   8  10  13     1234.11     1192.33    574.90 o 
  10  10  13     1609.56     1230.86    566.15 o 
  -9  11  13      751.84      588.13    729.43 o 
  -7  11  13     1177.61      909.20    703.40 o 
  -5  11  13      219.15      267.70    647.11 o 
  -3  11  13      140.88      720.13    764.57 o 
  -1  11  13      798.29      703.94    506.36 o 
   1  11  13      298.84      -94.59    449.27 o 
   3  11  13     1533.30     1087.84    500.93 o 
   5  11  13      137.95      472.07    600.38 o 
   7  11  13     1866.10     1947.84    601.95 o 
   9  11  13       20.70      258.83    507.32 o 
  -8  12  13     6679.04     8891.40   1282.86 o 
  -6  12  13       81.10      225.86    733.98 o 
  -4  12  13     6315.45     8326.04   1172.15 o 
  -2  12  13       45.36      282.73    672.08 o 
   0  12  13     1251.50     2004.50    582.31 o 
   2  12  13     3931.23     3724.76    968.23 o 
   4  12  13      431.86      178.41    468.70 o 
   6  12  13      209.36      165.55    592.96 o 
   8  12  13     1218.80     1174.70    578.65 o 
  -7  13  13        2.54      478.22    779.53 o 
  -5  13  13       41.51      476.20    729.01 o 
  -3  13  13      384.47     1097.29    761.92 o 
  -1  13  13       55.89     -423.10    676.51 o 
   1  13  13      147.12      449.96    517.71 o 
   3  13  13      583.05     1182.90    562.36 o 
   5  13  13       79.05     -368.29    732.37 o 
   7  13  13      919.13      666.63    651.81 o 
  -4  14  13      354.09     1009.92    827.28 o 
  -2  14  13        0.60      439.11    891.72 o 
   0  14  13      696.89      679.98    853.09 o 
   2  14  13        1.51     -268.98    532.16 o 
   4  14  13       91.68     -148.85    626.11 o 
  -1  15  13      575.87     1078.22    860.60 o 
 -14   0  14     1715.39     1561.32   1361.73 o 
 -12   0  14     4250.35     3409.16   1278.03 o 
 -10   0  14     3672.71     2346.81   1107.41 o 
  -8   0  14      345.91        6.33    571.83 o 
  -6   0  14    16163.95    16060.27    728.23 o 
  -4   0  14     9241.74    10126.77    505.89 o 
  -2   0  14    14150.55    14010.39    657.55 o 
   0   0  14    50921.34    53745.71   2876.37 o 
   2   0  14      319.55     -100.88    355.66 o 
   4   0  14    35685.98    35032.58   1404.73 o 
   6   0  14     4189.82     4091.42    650.28 o 
   8   0  14    52291.52    54658.40   2549.62 o 
  10   0  14      153.97      225.35    875.63 o 
  12   0  14    12936.35    15703.37   2189.07 o 
  14   0  14      351.93     1805.98   1255.50 o 
 -15   1  14      369.51     -559.31    800.52 o 
 -13   1  14        2.36      135.50    735.25 o 
 -11   1  14     7243.96     8249.08   1123.75 o 
  -9   1  14      483.60      788.43    528.07 o 
  -7   1  14     9340.81     8692.11    525.54 o 
  -5   1  14    23847.29    23722.30    760.53 o 
  -3   1  14    17337.27    17627.62    672.13 o 
  -1   1  14    43446.89    45187.86    706.12 o 
   1   1  14       52.52      429.61    287.43 o 
   3   1  14    49599.02    47653.98   1116.95 o 
   5   1  14      781.60      517.33    319.32 o 
   7   1  14     8037.41     7650.88    572.89 o 
   9   1  14       60.83       91.92    600.63 o 
  11   1  14     1344.37     1136.78    803.20 o 
  13   1  14      217.03      874.66    746.88 o 
 -14   2  14     1476.12     1097.13    870.25 o 
 -12   2  14        7.68      185.16    691.91 o 
 -10   2  14      329.72      638.83    678.16 o 
  -8   2  14        0.30     -123.91    315.90 o 
  -6   2  14      333.46      543.88    338.73 o 
  -4   2  14     4308.02     3447.41    388.29 o 
  -2   2  14    16602.55    17111.94    487.25 o 
   0   2  14     1273.28      987.84    216.00 o 
   2   2  14     2522.63     3153.33    374.17 o 
   4   2  14     2721.89     2241.91    371.38 o 
   6   2  14      822.32      759.43    326.74 o 
   8   2  14      703.38      109.70    395.87 o 
  10   2  14     2622.23     2444.04    782.77 o 
  12   2  14      161.20      -63.83    699.20 o 
  14   2  14      566.16      724.50    824.05 o 
 -13   3  14      190.61     -215.78    760.25 o 
 -11   3  14      160.42      792.32    674.80 o 
  -9   3  14     2196.01     2433.83    468.38 o 
  -7   3  14     2787.71     2312.17    396.00 o 
  -5   3  14    23953.08    22786.02    944.64 o 
  -3   3  14     2597.06     2247.69    337.83 o 
  -1   3  14    26569.93    26071.18    737.39 o 
   1   3  14     1380.99     1585.61    237.62 o 
   3   3  14    21067.66    21358.90    791.09 o 
   5   3  14       22.32      104.35    319.66 o 
   7   3  14     4141.21     3987.10    563.42 o 
   9   3  14      716.19      690.93    441.35 o 
  11   3  14     2434.74     3165.25    848.60 o 
  13   3  14      431.79      445.29    726.23 o 
 -14   4  14     1549.62      752.85    894.04 o 
 -12   4  14     2866.15     2345.18    850.91 o 
 -10   4  14      287.26       50.59    383.62 o 
  -8   4  14     4412.36     3392.26    552.67 o 
  -6   4  14      284.33      181.11    311.03 o 
  -4   4  14      587.58      646.70    305.23 o 
  -2   4  14    20210.09    22378.36    577.49 o 
   0   4  14     5162.91     4165.71    298.64 o 
   2   4  14    13816.33    13310.53    630.71 o 
   4   4  14    50707.57    50730.25   1970.60 o 
   6   4  14     4753.86     4598.22    517.65 o 
   8   4  14    36770.42    40088.39   1917.29 o 
  10   4  14       27.06     -243.10    596.30 o 
  12   4  14     8855.06     9831.39   1284.65 o 
 -13   5  14        2.81      390.36    792.59 o 
 -11   5  14     7721.54     7059.57   1112.68 o 
  -9   5  14      126.19      242.48    410.74 o 
  -7   5  14    12477.98    12286.92    786.66 o 
  -5   5  14     9280.60     9417.29    590.38 o 
  -3   5  14     6234.68     6537.42    383.73 o 
  -1   5  14    28068.53    28711.68    714.16 o 
   1   5  14     2865.13     2926.90    338.85 o 
   3   5  14    21947.43    20156.80    802.82 o 
   5   5  14     1882.35     2186.95    432.56 o 
   7   5  14     3043.48     3170.12    576.56 o 
   9   5  14        0.49     -197.07    549.62 o 
  11   5  14      307.96      249.60    658.64 o 
  13   5  14      450.39     1775.37    811.33 o 
 -12   6  14      134.19      821.95    791.52 o 
 -10   6  14      581.00      132.73    460.14 o 
  -8   6  14      104.54     -155.14    422.78 o 
  -6   6  14     7331.98     6928.43    555.61 o 
  -4   6  14       73.51      251.94    312.41 o 
  -2   6  14    24443.37    25631.79    729.54 o 
   0   6  14     3411.56     3279.93    387.17 o 
   2   6  14    27473.21    26605.57    831.12 o 
   4   6  14      117.38      160.23    310.93 o 
   6   6  14     7334.54     7190.15    627.39 o 
   8   6  14      184.94      271.30    558.60 o 
  10   6  14      443.87      543.99    620.88 o 
  12   6  14      579.98      761.46    694.65 o 
 -13   7  14        6.96      709.10    841.92 o 
 -11   7  14      943.03     1478.84    572.97 o 
  -9   7  14       63.60      162.51    454.68 o 
  -7   7  14      835.02     1165.69    511.57 o 
  -5   7  14    11324.83    11843.80    707.01 o 
  -3   7  14      990.23      965.45    365.12 o 
  -1   7  14    25636.21    27922.02    940.45 o 
   1   7  14     3360.85     2928.44    422.65 o 
   3   7  14     9144.17     9237.43    570.89 o 
   5   7  14       72.39      -67.35    344.90 o 
   7   7  14      813.69     1198.40    605.64 o 
   9   7  14      364.25     1079.80    631.97 o 
  11   7  14       80.19      -39.92    627.46 o 
 -12   8  14      218.40      367.46    686.74 o 
 -10   8  14        0.50     -379.82    484.63 o 
  -8   8  14       99.48      134.96    462.95 o 
  -6   8  14      359.18      252.67    350.91 o 
  -4   8  14      626.45      330.95    345.94 o 
  -2   8  14       19.00       95.08    306.45 o 
   0   8  14     1372.12     1537.82    391.17 o 
   2   8  14      310.34      220.13    362.04 o 
   4   8  14    24281.98    25946.15   1043.65 o 
   6   8  14     1831.69     1452.92    509.33 o 
   8   8  14    12752.98    13154.73   1870.37 o 
  10   8  14        6.52       89.42    583.20 o 
  12   8  14     2606.69     2249.02    823.02 o 
 -11   9  14     3997.22     5416.06    817.35 o 
  -9   9  14      207.67      478.87    516.21 o 
  -7   9  14     7253.24     8115.52    853.78 o 
  -5   9  14     4709.28     4431.98    676.99 o 
  -3   9  14     4703.87     5662.17    673.54 o 
  -1   9  14     3558.51     4221.96    514.05 o 
   1   9  14     2271.75     3053.12    554.01 o 
   3   9  14      260.45      607.58    446.43 o 
   5   9  14       43.48       55.94    363.86 o 
   7   9  14       95.42      297.00    458.18 o 
   9   9  14     1240.28     1892.09    704.16 o 
  11   9  14        1.53      148.35    679.89 o 
 -10  10  14     4803.63     5664.89    841.91 o 
  -8  10  14        3.98     -483.80    483.80 o 
  -6  10  14     6345.87     5599.61    955.01 o 
  -4  10  14      279.54      105.80    602.16 o 
  -2  10  14    11640.03    12453.80   1225.80 o 
   0  10  14     1054.53     1780.79    528.84 o 
   2  10  14     9283.33     8978.16    796.76 o 
   4  10  14      229.78      264.00    417.66 o 
   6  10  14     4119.84     4196.92    692.34 o 
   8  10  14      296.47      258.44    512.25 o 
  10  10  14      213.45      219.82    540.91 o 
  -9  11  14      235.18       -9.86    640.28 o 
  -7  11  14     1232.30     2212.19    831.98 o 
  -5  11  14      451.60      466.91    663.31 o 
  -3  11  14      479.21      365.56    656.72 o 
  -1  11  14     4027.23     3775.95    851.99 o 
   1  11  14      309.56      141.74    465.20 o 
   3  11  14      496.02      546.92    486.51 o 
   5  11  14       52.37      245.28    583.61 o 
   7  11  14      895.68      793.50    529.39 o 
   9  11  14       17.78      -41.67    487.29 o 
  -8  12  14       59.47      869.90    776.92 o 
  -6  12  14      379.74       59.42    715.90 o 
  -4  12  14       77.38      701.70    743.52 o 
  -2  12  14      206.04      550.38    735.59 o 
   0  12  14        9.11     -112.61    622.43 o 
   2  12  14      882.39      421.01    503.57 o 
   4  12  14       10.56      487.12    525.63 o 
   6  12  14      772.22     1135.95    637.10 o 
   8  12  14      322.89     1049.82    576.38 o 
  -7  13  14     2501.46     4162.80   1062.34 o 
  -5  13  14     1772.71     1774.47    874.02 o 
  -3  13  14      437.08      174.75    730.10 o 
  -1  13  14       71.30      614.11    752.02 o 
   1  13  14       19.00     -167.23    679.48 o 
   3  13  14       69.95       84.22    518.77 o 
   5  13  14       78.91     -295.70    577.97 o 
  -4  14  14      629.90       31.57    783.05 o 
  -2  14  14     6520.59     6001.02   1160.66 o 
   0  14  14        2.90     -416.40    711.30 o 
   2  14  14     5711.75     6361.26    864.73 o 
   4  14  14       33.68      272.03    663.99 o 
 -15   1  15     2323.71     2752.34   1059.07 o 
 -13   1  15       29.44     -594.91    723.41 o 
 -11   1  15     1786.23     2484.68    829.20 o 
  -9   1  15     8044.77     9365.65    895.45 o 
  -7   1  15      649.19      781.38    329.23 o 
  -5   1  15       42.18      288.34    310.16 o 
  -3   1  15      275.04      592.08    348.10 o 
  -1   1  15     5465.51     6010.43    349.50 o 
   1   1  15     7048.98     7006.85    476.84 o 
   3   1  15    12198.75    11789.22    621.95 o 
   5   1  15    11113.78    10723.15    634.42 o 
   7   1  15      401.63      487.67    354.55 o 
   9   1  15     7230.66     6321.63    932.58 o 
  11   1  15      371.71      694.17    669.25 o 
  13   1  15       80.82      325.03    724.86 o 
 -14   2  15     3747.76     5291.81   1187.59 o 
 -12   2  15        0.77     -434.79    648.56 o 
 -10   2  15     6818.98     6882.81   1099.36 o 
  -8   2  15      905.38     1008.86    358.52 o 
  -6   2  15    35244.82    35300.73    998.20 o 
  -4   2  15     3321.22     3984.27    411.67 o 
  -2   2  15     6695.58     6446.66    306.07 o 
   0   2  15    15933.74    15994.17    507.20 o 
   2   2  15      149.55       46.56    274.61 o 
   4   2  15    12948.01    12401.42    657.07 o 
   6   2  15     5044.56     4632.80    495.05 o 
   8   2  15      476.86      584.12    439.02 o 
  10   2  15     6401.06     7161.67   1069.26 o 
  12   2  15        5.12     -205.90    664.79 o 
  14   2  15     3119.38     4646.95   1116.90 o 
 -13   3  15     1612.43     2003.68    943.68 o 
 -11   3  15     1633.10     2323.45    819.88 o 
  -9   3  15    15433.68    15463.53   1036.92 o 
  -7   3  15     1284.52      937.35    355.37 o 
  -5   3  15     9198.54     8770.75    554.41 o 
  -3   3  15      210.14      532.59    277.42 o 
  -1   3  15    24730.46    24130.59    599.88 o 
   1   3  15    10202.76    10402.00    409.17 o 
   3   3  15     1021.14      803.47    334.46 o 
   5   3  15     8340.01     8827.79    620.36 o 
   7   3  15       53.05        4.39    326.82 o 
   9   3  15     2668.89     2721.75    539.85 o 
  11   3  15       17.68       26.57    641.68 o 
  13   3  15       13.42      651.88    755.97 o 
 -14   4  15        4.64     -560.57    822.36 o 
 -12   4  15      187.07      256.86    700.76 o 
 -10   4  15     1521.27      732.37    703.40 o 
  -8   4  15      108.42      363.31    430.93 o 
  -6   4  15     1912.40     2119.75    396.10 o 
  -4   4  15     1081.82     1497.48    347.25 o 
  -2   4  15     2552.97     2051.28    256.67 o 
   0   4  15    17337.47    16457.61    501.14 o 
   2   4  15     2220.85     1883.65    353.89 o 
   4   4  15    19129.64    17661.17    798.70 o 
   6   4  15      358.91      133.92    357.80 o 
   8   4  15     3884.24     3706.40    605.34 o 
  10   4  15      525.63       32.17    571.97 o 
  12   4  15      503.57      470.09    702.21 o 
 -13   5  15       72.62      268.21    795.74 o 
 -11   5  15     1862.69     2284.33    835.88 o 
  -9   5  15     2203.57     2418.80    539.09 o 
  -7   5  15     1031.16      819.44    349.81 o 
  -5   5  15     5567.28     6021.10    511.85 o 
  -3   5  15     7135.05     7325.65    531.69 o 
  -1   5  15     5084.24     5065.78    369.76 o 
   1   5  15    11319.79    10561.25    523.95 o 
   3   5  15     7070.19     7364.63    554.89 o 
   5   5  15    12556.03    11897.95    719.81 o 
   7   5  15     2936.68     3126.32    559.50 o 
   9   5  15     1532.18     1550.70    637.02 o 
  11   5  15        4.38     -345.17    601.62 o 
  13   5  15      295.77      458.12    719.19 o 
 -12   6  15      426.70      612.94    782.57 o 
 -10   6  15     4460.74     4258.38    659.06 o 
  -8   6  15     2100.57     2429.69    554.68 o 
  -6   6  15    13863.40    14309.84    748.43 o 
  -4   6  15     1441.45     1262.45    360.48 o 
  -2   6  15     5642.20     5877.42    413.74 o 
   0   6  15     3388.35     3051.52    397.55 o 
   2   6  15        4.27      308.99    285.24 o 
   4   6  15     4916.98     3957.71    466.38 o 
   6   6  15     4235.37     4647.47    571.30 o 
   8   6  15     2974.98     2991.70    717.05 o 
  10   6  15     4127.01     5133.16    927.24 o 
  12   6  15      948.41     1213.84    752.98 o 
 -13   7  15     2877.46     2445.24    956.09 o 
 -11   7  15     1867.88     1797.58    590.87 o 
  -9   7  15     5332.52     5697.37    722.75 o 
  -7   7  15     1113.39      744.17    474.59 o 
  -5   7  15    17033.84    17738.01    920.48 o 
  -3   7  15      161.52       45.70    326.40 o 
  -1   7  15     8218.85     7754.97    603.59 o 
   1   7  15     3932.23     4158.88    463.82 o 
   3   7  15    10139.19    10637.01    605.83 o 
   5   7  15     4761.65     3390.45    492.73 o 
   7   7  15       40.08     -244.83    522.52 o 
   9   7  15      673.96     1061.44    630.35 o 
  11   7  15       24.05      279.93    611.97 o 
 -12   8  15       33.75     -119.11   1184.67 o 
 -10   8  15     1496.92      807.68    556.08 o 
  -8   8  15      206.69      705.11    507.50 o 
  -6   8  15      366.55      257.34    361.23 o 
  -4   8  15     4137.86     4248.22    516.42 o 
  -2   8  15      172.05       25.44    375.30 o 
   0   8  15    28367.62    28950.59   1290.81 o 
   2   8  15      231.19      502.28    346.88 o 
   4   8  15    35905.87    35105.87   1201.07 o 
   6   8  15      294.70      -38.59    435.09 o 
   8   8  15     9035.78     8140.66   1073.61 o 
  10   8  15       25.41       81.25    574.67 o 
 -11   9  15       71.87     -266.82    523.42 o 
  -9   9  15     3900.70     3901.39    716.05 o 
  -7   9  15      524.98       60.09    478.60 o 
  -5   9  15      614.77      701.83    378.79 o 
  -3   9  15      425.57      844.74    469.36 o 
  -1   9  15     4426.86     4097.39    627.55 o 
   1   9  15     2434.30     2499.43    467.75 o 
   3   9  15     1115.46     1423.25    504.63 o 
   5   9  15     5077.16     5156.76    611.95 o 
   7   9  15     2931.58     2877.03    629.22 o 
   9   9  15      211.58      142.58    607.64 o 
  11   9  15      193.47      406.06    890.11 o 
 -10  10  15     1343.96      513.50    602.29 o 
  -8  10  15      413.74      422.67    530.49 o 
  -6  10  15     1096.20     1051.57    681.28 o 
  -4  10  15      338.40     -419.28    537.13 o 
  -2  10  15      915.38     1338.75    693.01 o 
   0  10  15       10.09      456.80    471.23 o 
   2  10  15      131.09      675.26    475.18 o 
   4  10  15      506.68      186.31    437.33 o 
   6  10  15       25.35      658.84    511.63 o 
   8  10  15      548.92      772.21    544.02 o 
  10  10  15      117.51      896.92    560.18 o 
  -9  11  15     6622.72     8031.90   1817.25 o 
  -7  11  15      144.23      242.13    661.72 o 
  -5  11  15    11588.22    14114.45   1391.11 o 
  -3  11  15     3303.49     2361.34    797.99 o 
  -1  11  15     8967.11     8494.51   1110.74 o 
   1  11  15     1894.75     1479.66    534.41 o 
   3  11  15     1747.45     1612.45    570.65 o 
   5  11  15       74.27      307.45    585.69 o 
   7  11  15        1.65      -32.70    505.07 o 
   9  11  15      113.12      892.95    580.48 o 
  -8  12  15     1395.80     1709.09    835.08 o 
  -6  12  15      151.73      424.84    712.33 o 
  -4  12  15     3791.15     4778.52   1052.76 o 
  -2  12  15      224.61     -326.13    640.45 o 
   0  12  15     8477.89     8728.59   1165.16 o 
   2  12  15       29.62       -5.28    494.03 o 
   4  12  15     6514.32     6837.46    984.93 o 
   6  12  15      152.97      439.25    610.46 o 
   8  12  15     3107.71     4048.13    747.52 o 
  -7  13  15       12.77      811.05    855.52 o 
  -5  13  15      648.71       83.37    748.93 o 
  -3  13  15      360.35      406.12    783.67 o 
  -1  13  15     1243.30     1728.53    831.70 o 
   1  13  15      113.30     -643.06    643.06 o 
   3  13  15      560.18      992.96    585.47 o 
   5  13  15      337.73      141.74    623.00 o 
  -4  14  15       31.27     -351.18    759.79 o 
  -2  14  15      140.17     1010.96    815.31 o 
   0  14  15      782.21     1186.17    812.50 o 
   2  14  15       43.62     -313.57    699.90 o 
   4  14  15      853.55      841.12    770.48 o 
 -14   0  16      862.67      402.40   1129.95 o 
 -12   0  16     6434.92     5630.42   1496.94 o 
 -10   0  16       75.91      -77.26    930.36 o 
  -8   0  16    30525.23    30462.37   1728.69 o 
  -6   0  16     1013.30      938.58    663.22 o 
  -4   0  16    49163.48    49371.97   1095.91 o 
  -2   0  16    19582.51    19713.41    833.44 o 
   0   0  16    24297.56    25741.90   1096.12 o 
   2   0  16     2085.16     1614.88    507.96 o 
   4   0  16    35528.08    33647.01   4164.06 o 
   6   0  16      182.11     -187.34    444.75 o 
   8   0  16     2163.38     2523.22    630.91 o 
  10   0  16      810.05     1072.00    940.01 o 
  12   0  16      377.24      579.46   1017.27 o 
  14   0  16     2616.31     2317.84   1294.13 o 
 -13   1  16    10290.84     9479.08   1337.10 o 
 -11   1  16     1807.03     1640.51    770.11 o 
  -9   1  16     8920.66     9893.58    943.54 o 
  -7   1  16     3361.77     3028.14    525.07 o 
  -5   1  16    26958.05    26176.45    824.09 o 
  -3   1  16     9138.62     8325.75    507.87 o 
  -1   1  16     4446.11     4801.66    339.68 o 
   1   1  16     8966.90     9616.03    556.58 o 
   3   1  16      303.56      -62.57    297.05 o 
   5   1  16       71.30       28.33    314.59 o 
   7   1  16     1392.85     1273.42    394.47 o 
   9   1  16     1066.76      746.93    632.22 o 
  11   1  16       70.07      309.08    639.88 o 
  13   1  16       92.11     -605.75    652.17 o 
 -14   2  16      185.85      622.05    928.61 o 
 -12   2  16      493.56       75.42    676.04 o 
 -10   2  16        1.12       40.49    649.59 o 
  -8   2  16      677.12      717.35    404.39 o 
  -6   2  16      236.38      275.44    341.36 o 
  -4   2  16        5.86      173.17    301.10 o 
  -2   2  16     2344.09     2398.78    275.84 o 
   0   2  16     1781.07     1734.93    255.13 o 
   2   2  16      934.72      938.55    205.57 o 
   4   2  16      850.23      773.32    347.61 o 
   6   2  16     7056.22     6729.83    572.25 o 
   8   2  16        6.06     -290.98    401.15 o 
  10   2  16     1743.36     1495.09    726.48 o 
  12   2  16       26.99     -286.03    652.51 o 
 -13   3  16     8017.10    10832.83   1435.23 o 
 -11   3  16       81.35     -568.07    750.08 o 
  -9   3  16    10013.79    10957.90    944.94 o 
  -7   3  16     2472.87     3054.80    439.66 o 
  -5   3  16    17365.55    17241.27    734.67 o 
  -3   3  16     5194.56     5420.74    466.83 o 
  -1   3  16     9601.58     8728.70    403.68 o 
   1   3  16     3339.14     2976.98    285.93 o 
   3   3  16      997.28      734.88    331.39 o 
   5   3  16      470.18      527.57    358.67 o 
   7   3  16      347.00      205.88    356.26 o 
   9   3  16      299.29      700.13    464.08 o 
  11   3  16      882.81      527.26    637.96 o 
  13   3  16        9.51      191.61    698.05 o 
 -14   4  16      845.60     1292.46    934.74 o 
 -12   4  16     3261.73     3532.23    973.73 o 
 -10   4  16      543.76      163.71    671.21 o 
  -8   4  16    16062.62    14697.75   1224.38 o 
  -6   4  16       82.63      -71.83    320.80 o 
  -4   4  16    46910.23    48683.85   1187.69 o 
  -2   4  16     4457.04     4025.51    303.68 o 
   0   4  16    36305.18    36850.85    735.36 o 
   2   4  16     7788.89     6527.21    509.66 o 
   4   4  16    16660.84    14765.63    747.49 o 
   6   4  16     3374.97     3355.86    504.16 o 
   8   4  16     1941.70     1885.22    527.98 o 
  10   4  16     1652.10     1438.32    682.24 o 
  12   4  16      280.54      225.21    740.42 o 
 -13   5  16     6362.93     6393.75   1183.96 o 
 -11   5  16       47.72     -476.51    661.46 o 
  -9   5  16    11156.92    11191.87    855.41 o 
  -7   5  16     5409.35     5799.27    541.94 o 
  -5   5  16    22977.01    22406.99    878.51 o 
  -3   5  16    14222.07    12640.03    660.68 o 
  -1   5  16     2526.94     2617.33    313.05 o 
   1   5  16    12710.37    12560.24    578.54 o 
   3   5  16      345.81      422.56    332.34 o 
   5   5  16     3878.25     3852.57    513.96 o 
   7   5  16      908.18      806.81    452.61 o 
   9   5  16      470.16      638.04    594.00 o 
  11   5  16       16.70      264.23    622.25 o 
  13   5  16      840.84      865.38    734.76 o 
 -12   6  16       18.62      -62.10    744.55 o 
 -10   6  16      345.66      259.38    645.43 o 
  -8   6  16     1410.33     1645.61    526.66 o 
  -6   6  16      336.37      184.04    343.35 o 
  -4   6  16      752.84      837.81    372.02 o 
  -2   6  16      323.27      105.98    310.73 o 
   0   6  16      648.71      234.27    304.39 o 
   2   6  16     4797.83     5005.75    439.85 o 
   4   6  16       59.30     1176.78   1071.54 o 
   6   6  16    15253.45    15382.16    863.06 o 
   8   6  16      619.70      742.24    594.53 o 
  10   6  16     5115.18     6603.04   1056.42 o 
  12   6  16      228.78      532.89    697.00 o 
 -13   7  16      307.63      973.74   1334.37 o 
 -11   7  16        3.60      370.34    671.28 o 
  -9   7  16      709.82      370.07    493.14 o 
  -7   7  16       34.22     -416.18    426.27 o 
  -5   7  16     1012.49      779.14    381.67 o 
  -3   7  16     5110.49     4906.13    521.52 o 
  -1   7  16     1012.10     1124.34    351.84 o 
   1   7  16     1349.29     1331.14    376.07 o 
   3   7  16     1502.64     1158.31    351.53 o 
   5   7  16     7542.17     7488.93    626.82 o 
   7   7  16       70.09      124.16    525.02 o 
   9   7  16     3541.01     4563.96    886.45 o 
  11   7  16       75.34      119.72    605.50 o 
 -12   8  16       53.23     -537.61   1094.54 o 
 -10   8  16      137.24      387.23    519.73 o 
  -8   8  16     2716.02     2417.12    589.08 o 
  -6   8  16        1.68       99.33    338.78 o 
  -4   8  16     6204.56     6788.62    619.19 o 
  -2   8  16      427.27      586.98    423.92 o 
   0   8  16    15281.29    15388.04    787.72 o 
   2   8  16     2184.78     1807.77    418.52 o 
   4   8  16     2823.45     2866.50    454.35 o 
   6   8  16     1054.91      637.71    456.46 o 
   8   8  16     2355.19     1453.68    678.98 o 
  10   8  16     1378.57     1373.23    740.60 o 
 -11   9  16      796.33      431.48    554.99 o 
  -9   9  16     3882.56     4092.73   1008.67 o 
  -7   9  16     2718.05     2758.25    645.96 o 
  -5   9  16      350.00      490.71    367.75 o 
  -3   9  16     7784.62     7943.61    776.31 o 
  -1   9  16       72.62       26.43    428.48 o 
   1   9  16    17018.03    18595.18    914.04 o 
   3   9  16     1593.69      671.67    465.17 o 
   5   9  16     6174.98     6152.90    772.07 o 
   7   9  16       18.02      -87.95    454.15 o 
   9   9  16      108.42       68.79    572.28 o 
 -10  10  16      347.27      211.02    586.21 o 
  -8  10  16      313.11       23.62    522.52 o 
  -6  10  16       31.39     -292.36    619.19 o 
  -4  10  16      139.66      157.96    935.18 o 
  -2  10  16      891.90     1253.73    710.36 o 
   0  10  16       83.08      505.48    620.64 o 
   2  10  16     6111.76     6421.57    952.08 o 
   4  10  16       15.62      382.41    444.71 o 
   6  10  16     9503.21     8547.85    895.66 o 
   8  10  16      212.75      810.69    537.82 o 
  10  10  16     4383.98     3989.39    756.00 o 
  -9  11  16      673.15      707.01    633.53 o 
  -7  11  16      963.15      981.52    768.42 o 
  -5  11  16      239.71     -366.08    647.79 o 
  -3  11  16     3457.68     3681.90    905.95 o 
  -1  11  16     1108.91     1496.13    757.98 o 
   1  11  16      545.62      819.00    635.59 o 
   3  11  16       47.57      395.31    474.70 o 
   5  11  16     1209.61      961.95    635.20 o 
   7  11  16        2.92       42.60    504.92 o 
  -8  12  16      240.00       92.27    715.73 o 
  -6  12  16      494.47      210.83    710.30 o 
  -4  12  16      334.66      618.41    755.70 o 
  -2  12  16        0.40     -271.65    690.10 o 
   0  12  16      836.11     1862.35    831.47 o 
   2  12  16       89.59      295.20    554.44 o 
   4  12  16      591.07      991.05    548.27 o 
   6  12  16       52.81      386.42    626.76 o 
  -5  13  16       12.44      471.46    792.82 o 
  -3  13  16     7018.72     8254.88   1427.73 o 
  -1  13  16       19.66     1183.65    820.61 o 
   1  13  16     6391.24     8090.48   1177.63 o 
   3  13  16       15.52     -386.97    514.16 o 
   5  13  16     1820.96     2212.30    805.90 o 
  -4  14  16      117.69     -264.47    829.67 o 
  -2  14  16       40.46      -98.33    763.55 o 
   0  14  16      189.12     -303.03    875.63 o 
   2  14  16     1538.56     2080.67    901.43 o 
 -13   1  17      403.80      973.61    850.15 o 
 -11   1  17     5154.52     5657.44   1324.71 o 
  -9   1  17      782.15      180.21    572.72 o 
  -7   1  17    36292.18    36911.29   1271.72 o 
  -5   1  17      280.31      287.09    330.74 o 
  -3   1  17    38220.58    38057.32   1030.14 o 
  -1   1  17     2366.42     2114.54    251.26 o 
   1   1  17    47315.67    47448.16   1125.98 o 
   3   1  17     1197.61      735.30    343.50 o 
   5   1  17     8499.94     7203.07    591.40 o 
   7   1  17     1039.94     1239.28    415.98 o 
   9   1  17       50.67     -107.74    551.59 o 
  11   1  17       53.83      388.53    649.39 o 
  13   1  17       13.28      613.80    780.48 o 
 -14   2  17        6.77     -537.80    841.07 o 
 -12   2  17      748.91     1285.49    808.37 o 
 -10   2  17      416.00       85.74    622.50 o 
  -8   2  17      187.08      490.31    416.15 o 
  -6   2  17    14295.59    13753.54    697.96 o 
  -4   2  17     2149.33     1952.70    371.41 o 
  -2   2  17    85250.92    85090.96   1053.40 o 
   0   2  17       76.60      155.58    220.21 o 
   2   2  17    75268.25    74393.21    989.41 o 
   4   2  17      200.60       -2.83    315.81 o 
   6   2  17    29238.69    32224.05   1102.51 o 
   8   2  17     1023.26      816.93    483.10 o 
  10   2  17     7354.65     8026.95   1122.87 o 
  12   2  17     1222.96      994.72    738.08 o 
 -13   3  17      170.09     1617.51    916.59 o 
 -11   3  17    11704.66    12701.36   1388.51 o 
  -9   3  17        4.70      151.01    515.46 o 
  -7   3  17    26869.34    26138.67    959.86 o 
  -5   3  17      252.51      414.62    349.65 o 
  -3   3  17    49187.98    48538.34   1152.89 o 
  -1   3  17      491.31      413.23    221.35 o 
   1   3  17    30829.55    30210.20    683.48 o 
   3   3  17       70.19       98.26    329.72 o 
   5   3  17     2895.69     2552.98    449.73 o 
   7   3  17       46.75      183.46    358.72 o 
   9   3  17       49.57      238.36    423.63 o 
  11   3  17       10.68     -435.09    567.43 o 
  13   3  17       22.53      173.84    696.56 o 
 -14   4  17      465.60      209.57    853.60 o 
 -12   4  17     3465.91     3381.11    966.93 o 
 -10   4  17      183.11      -19.66    592.97 o 
  -8   4  17      334.76      279.17    746.86 o 
  -6   4  17      304.67      228.77    350.94 o 
  -4   4  17     2601.51     2461.54    408.34 o 
  -2   4  17       17.55      193.17    301.42 o 
   0   4  17     2758.27     2805.60    286.41 o 
   2   4  17      692.78      757.31    310.44 o 
   4   4  17      792.60     1100.51    404.92 o 
   6   4  17      105.22       12.66    369.07 o 
   8   4  17     2227.66     2688.66    557.63 o 
  10   4  17      270.73      550.71    600.69 o 
  12   4  17      642.41      683.45    715.09 o 
 -13   5  17      373.97      607.42    807.10 o 
 -11   5  17     5519.85     5856.76   1095.06 o 
  -9   5  17       20.11      595.34    636.70 o 
  -7   5  17    12155.52    11272.88    707.31 o 
  -5   5  17      477.10      838.86    373.79 o 
  -3   5  17     4878.49     4914.53    491.40 o 
  -1   5  17     2554.00     2720.58    326.13 o 
   1   5  17     7468.58     7207.81    480.64 o 
   3   5  17       37.28       74.28    316.70 o 
   5   5  17     6917.67     7233.65    629.33 o 
   7   5  17      228.51      527.10    421.68 o 
   9   5  17       53.12      233.71    448.22 o 
  11   5  17       99.61     -307.10    584.49 o 
 -12   6  17       20.72      746.86    800.34 o 
 -10   6  17      368.20      713.33    634.81 o 
  -8   6  17       14.98      274.11    459.42 o 
  -6   6  17     7095.51     6879.36    599.17 o 
  -4   6  17       48.52      -67.47    391.74 o 
  -2   6  17    17049.11    15865.82    757.29 o 
   0   6  17     2021.20     2128.96    387.48 o 
   2   6  17    30537.82    30709.97    934.03 o 
   4   6  17       37.14      148.45    347.42 o 
   6   6  17    20606.98    20261.65    974.97 o 
   8   6  17     2121.56     1884.30    528.88 o 
  10   6  17     4997.13     5272.52    973.60 o 
  12   6  17       77.67      463.37    661.30 o 
 -11   7  17     5651.57     6642.87   1103.70 o 
  -9   7  17      897.09     1033.01    517.21 o 
  -7   7  17    11177.24    10916.79    888.09 o 
  -5   7  17       13.68       84.28    356.97 o 
  -3   7  17     8772.23     7429.53    601.62 o 
  -1   7  17     3397.04     3824.80    597.41 o 
   1   7  17     4596.23     5538.96    530.59 o 
   3   7  17     5579.09     5300.04    493.05 o 
   5   7  17       20.24      194.32    378.46 o 
   7   7  17     4608.93     5087.96   1429.33 o 
   9   7  17      262.09      -59.51    549.85 o 
  11   7  17      226.42      241.53    642.35 o 
 -12   8  17      190.70      672.82   1242.62 o 
 -10   8  17       66.37     -239.75    497.56 o 
  -8   8  17     1161.03     1464.52    561.67 o 
  -6   8  17       17.22      110.12    356.51 o 
  -4   8  17     8053.86     8297.45    666.23 o 
  -2   8  17      520.62      482.89    449.92 o 
   0   8  17      285.14      421.35    363.63 o 
   2   8  17      858.07      701.06    388.91 o 
   4   8  17       94.39      162.01    341.74 o 
   6   8  17      164.01      640.13    464.57 o 
   8   8  17     2835.35     2736.54    771.71 o 
  10   8  17      327.53       92.34    648.16 o 
 -11   9  17      791.00     1378.78    788.47 o 
  -9   9  17      434.47      353.78    535.46 o 
  -7   9  17      451.82      138.17    498.04 o 
  -5   9  17        1.13      278.02    379.80 o 
  -3   9  17     1276.78      956.27    473.38 o 
  -1   9  17     2179.71     1858.12    523.61 o 
   1   9  17     4035.04     4566.16    658.88 o 
   3   9  17      604.38      555.36    378.09 o 
   5   9  17     3233.20     2470.11    500.99 o 
   7   9  17     1706.17     1217.78    562.44 o 
   9   9  17       67.25      394.26    583.68 o 
 -10  10  17        4.85     -524.15    592.47 o 
  -8  10  17        8.54     -224.77    526.91 o 
  -6  10  17      618.47      337.16    535.16 o 
  -4  10  17     3982.39     4312.46    662.88 o 
  -2  10  17     1892.83     1483.25    538.98 o 
   0  10  17      747.01      351.85    605.30 o 
   2  10  17     2823.12     2767.96    598.13 o 
   4  10  17      284.35      389.19    455.82 o 
   6  10  17     2214.88     1672.32    587.97 o 
   8  10  17     1362.85     1510.87    626.17 o 
  -9  11  17      783.52      975.91    652.73 o 
  -7  11  17     3354.16     2644.04    903.74 o 
  -5  11  17      277.33      620.63    722.58 o 
  -3  11  17      211.82     -251.95    653.26 o 
  -1  11  17     5150.43     3883.67    877.15 o 
   1  11  17       13.58       13.69    631.68 o 
   3  11  17     3903.18     4159.12    698.83 o 
   5  11  17      156.79      -19.62    594.82 o 
   7  11  17     1992.34     1509.05    624.56 o 
  -8  12  17     4580.10     4575.07   1071.54 o 
  -6  12  17      251.48     -309.02    993.13 o 
  -4  12  17     4747.04     4893.65   1043.68 o 
  -2  12  17      948.29      827.84    788.99 o 
   0  12  17     1497.02     1382.68    973.81 o 
   2  12  17      370.01      183.05    734.67 o 
   4  12  17      383.58      198.66    503.33 o 
   6  12  17      396.83      501.35    623.70 o 
  -5  13  17      189.05     -288.84    751.40 o 
  -3  13  17      264.60      -44.45    708.64 o 
  -1  13  17      103.22     -141.54    740.82 o 
   1  13  17      215.06     -145.89    682.77 o 
   3  13  17      343.05      546.51    737.49 o 
   5  13  17      173.12     -206.49    653.26 o 
  -2  14  17       51.45     -305.40    810.87 o 
   0  14  17       94.22      149.95    739.64 o 
   2  14  17       14.73     -611.99    712.93 o 
 -14   0  18        8.09      -86.92   1178.24 o 
 -12   0  18        5.61        9.66   1026.93 o 
 -10   0  18      529.56     -119.11    872.41 o 
  -8   0  18     6519.86     5834.04    995.72 o 
  -6   0  18       19.13     -291.39    582.24 o 
  -4   0  18     5903.10     6162.46    841.46 o 
  -2   0  18     3590.82     3224.53    606.82 o 
   0   0  18     4622.05     5122.85    638.98 o 
   2   0  18      733.98      225.45    421.72 o 
   4   0  18    85033.53    87007.37   2422.48 o 
   6   0  18       63.16     1877.06   2074.79 o 
   8   0  18    18734.45    20174.05   1599.95 o 
  10   0  18       93.70        0.00    875.63 o 
  12   0  18    12369.38    13404.84   2137.56 o 
 -13   1  18      168.95     -622.06    782.42 o 
 -11   1  18     4058.52     5165.84   1947.63 o 
  -9   1  18     3089.03     2302.15    691.11 o 
  -7   1  18      113.00      165.53    440.45 o 
  -5   1  18    22026.96    20957.52   1118.21 o 
  -3   1  18     5274.88     4827.69    448.23 o 
  -1   1  18    41052.11    41868.39    785.35 o 
   1   1  18      199.64      995.82    364.91 o 
   3   1  18    44648.83    45590.50   1313.58 o 
   5   1  18       47.98      287.84    381.27 o 
   7   1  18     7408.24     6573.43    598.46 o 
   9   1  18     1180.77     1316.21    655.39 o 
  11   1  18      503.54      207.48    606.86 o 
  13   1  18       61.52      382.05    724.99 o 
 -14   2  18     1277.60     1852.76   1038.99 o 
 -12   2  18       88.05      277.40    738.35 o 
 -10   2  18      303.51      460.67    771.00 o 
  -8   2  18      457.80      378.39    437.58 o 
  -6   2  18     5664.07     5529.10    694.63 o 
  -4   2  18     2911.11     2968.55    427.99 o 
  -2   2  18      388.55     1011.98    358.29 o 
   0   2  18     4967.09     4478.46    348.89 o 
   2   2  18    11063.27    10839.84    645.21 o 
   4   2  18      885.63     1177.36    526.92 o 
   6   2  18      300.64      842.14    397.11 o 
   8   2  18        8.86      370.81    446.80 o 
  10   2  18      223.46       97.80    583.55 o 
  12   2  18       22.37      -63.62    656.85 o 
 -13   3  18      510.32      811.15    846.79 o 
 -11   3  18      654.58     1043.17    750.71 o 
  -9   3  18      244.39      618.46    533.66 o 
  -7   3  18      663.90       28.53    468.82 o 
  -5   3  18    26256.31    25443.61    909.82 o 
  -3   3  18     1885.20     2000.44    467.58 o 
  -1   3  18    15593.59    15061.28    532.30 o 
   1   3  18     1212.12     1185.07    264.77 o 
   3   3  18    50010.04    49592.47   1296.60 o 
   5   3  18      126.50      109.86    343.37 o 
   7   3  18     2980.81     2895.12    485.13 o 
   9   3  18      189.51      454.56    448.75 o 
  11   3  18     1435.78     2196.49    791.94 o 
  13   3  18      169.30      133.82    669.85 o 
 -12   4  18      418.17     1036.43    794.70 o 
 -10   4  18     2669.85     2782.49    798.51 o 
  -8   4  18     1845.62     1565.46    679.73 o 
  -6   4  18      518.50      614.41    377.14 o 
  -4   4  18     2852.19     2100.37    425.91 o 
  -2   4  18     1215.40      715.89    425.66 o 
   0   4  18    12907.52    12435.62    484.93 o 
   2   4  18      299.63      137.72    313.90 o 
   4   4  18    38448.24    39487.19   1334.49 o 
   6   4  18        5.10     -232.33    358.71 o 
   8   4  18    10985.52    10648.30    887.06 o 
  10   4  18       27.59       17.30    544.56 o 
  12   4  18     5838.17     6680.95   1141.59 o 
 -13   5  18       36.99     -330.07    775.03 o 
 -11   5  18     6770.89     6566.28   1125.63 o 
  -9   5  18     5195.48     4300.16    845.20 o 
  -7   5  18     8806.90     8355.05    643.06 o 
  -5   5  18     6527.30     6172.53    566.83 o 
  -3   5  18     4075.79     4414.22    469.99 o 
  -1   5  18    20515.19    19712.81    789.74 o 
   1   5  18       35.93      263.41    278.23 o 
   3   5  18     8387.00     8141.01    611.83 o 
   5   5  18       36.43       48.82    365.17 o 
   7   5  18     3492.55     4612.96    649.75 o 
   9   5  18      200.98      579.12    468.15 o 
  11   5  18      103.85      -14.68    587.95 o 
 -12   6  18      524.54     1311.92    858.03 o 
 -10   6  18     1209.50     1866.91    741.48 o 
  -8   6  18     1090.01      889.02    505.43 o 
  -6   6  18     8875.43     7823.40    630.92 o 
  -4   6  18      201.99      305.52    353.53 o 
  -2   6  18     3501.96     3650.56    467.30 o 
   0   6  18       10.04     -286.69    286.69 o 
   2   6  18    15117.75    14356.36    690.08 o 
   4   6  18      386.70      401.06    368.04 o 
   6   6  18       92.80      232.60    379.08 o 
   8   6  18      160.12      190.00    425.28 o 
  10   6  18       59.64      924.21    679.62 o 
  12   6  18        2.96      717.80    700.22 o 
 -11   7  18      457.64      647.11    767.45 o 
  -9   7  18     1528.14     1062.39    698.52 o 
  -7   7  18     1377.10     1976.75    546.66 o 
  -5   7  18     7228.06     6935.22    622.82 o 
  -3   7  18     4122.87     3983.36    507.12 o 
  -1   7  18    12667.11    12404.03   1110.94 o 
   1   7  18       13.77      403.73    360.81 o 
   3   7  18    10194.31     9667.92    628.40 o 
   5   7  18       40.57      -31.38    351.25 o 
   7   7  18     1336.85     1260.46    499.94 o 
   9   7  18      363.12      318.24    565.34 o 
  11   7  18      494.97      137.78    658.76 o 
 -10   8  18       73.35      132.48    796.76 o 
  -8   8  18       20.86       63.83    487.99 o 
  -6   8  18      357.87      418.30    393.99 o 
  -4   8  18       74.35     -216.90    356.67 o 
  -2   8  18     2424.97     1779.65    507.93 o 
   0   8  18     2859.71     2245.60    552.88 o 
   2   8  18      190.33      203.67    366.26 o 
   4   8  18     4974.40     4529.63    514.47 o 
   6   8  18        3.46      119.15    453.43 o 
   8   8  18     7372.62     8464.65   1090.21 o 
  10   8  18       74.62      -23.62    597.12 o 
 -11   9  18     3225.52     3739.46    969.29 o 
  -9   9  18     2219.21     1813.12    649.44 o 
  -7   9  18     6684.02     7114.69    850.54 o 
  -5   9  18     7889.97     8297.86    694.60 o 
  -3   9  18     3096.87     3462.71    610.67 o 
  -1   9  18     5067.70     5330.57    699.78 o 
   1   9  18        0.91      -27.22    425.01 o 
   3   9  18      943.86      986.73    398.26 o 
   5   9  18     1737.00     1906.59    489.09 o 
   7   9  18       59.01      395.92    515.31 o 
   9   9  18      968.26      428.30    619.64 o 
 -10  10  18     3429.81     3536.45    790.77 o 
  -8  10  18       76.37      185.15    545.67 o 
  -6  10  18     5899.88     6866.17    870.84 o 
  -4  10  18      168.69      520.73    447.65 o 
  -2  10  18    10716.97    11803.80    968.84 o 
   0  10  18      366.27       69.04    453.31 o 
   2  10  18     6038.22     5972.42    959.89 o 
   4  10  18      135.56      292.07    458.40 o 
   6  10  18     1525.49     1331.75    557.24 o 
   8  10  18      723.70      858.24    597.59 o 
  -9  11  18      276.84       56.91    586.30 o 
  -7  11  18      918.69      808.62    749.40 o 
  -5  11  18       40.26     -539.80    657.93 o 
  -3  11  18      430.11      778.58    691.72 o 
  -1  11  18     3210.11     2819.48    834.35 o 
   1  11  18      137.66     -501.35    595.80 o 
   3  11  18      296.41      207.05    499.77 o 
   5  11  18      119.77      -49.67    613.39 o 
   7  11  18      416.75      693.33    571.17 o 
  -6  12  18      136.32       23.91    748.82 o 
  -4  12  18      134.11      588.45    726.46 o 
  -2  12  18      340.68      152.71    709.01 o 
   0  12  18       50.21      -59.99    672.64 o 
   2  12  18      531.83     1100.82    733.32 o 
   4  12  18        6.68     -111.66    508.11 o 
   6  12  18       56.39      129.47    619.92 o 
  -5  13  18      978.61      341.96    827.32 o 
  -3  13  18      584.59     -451.97    735.44 o 
  -1  13  18       91.63      878.85    826.31 o 
   1  13  18      110.35     -214.45    706.09 o 
   3  13  18       31.87     -237.27    694.51 o 
   0  14  18      109.72     -202.90    769.63 o 
 -13   1  19        8.13      407.26    863.06 o 
 -11   1  19     2369.68     1788.07    813.67 o 
  -9   1  19     1338.48     1598.12    549.46 o 
  -7   1  19      181.75      171.37    468.40 o 
  -5   1  19     9398.91     9076.92    852.89 o 
  -3   1  19     3658.40     3075.80    418.24 o 
  -1   1  19      562.41     1374.64    252.99 o 
   1   1  19    19434.63    18896.24    780.73 o 
   3   1  19      637.59      752.89    365.49 o 
   5   1  19    15176.65    14783.40    810.53 o 
   7   1  19      323.95      632.48    400.20 o 
   9   1  19     5228.98     4239.93    878.10 o 
  11   1  19        9.10      -95.52    634.67 o 
  13   1  19     1524.00     1769.66    889.91 o 
 -14   2  19       18.06     1085.09    968.36 o 
 -12   2  19        2.73     -472.87    706.18 o 
 -10   2  19     2280.27     2718.94    679.55 o 
  -8   2  19     1945.32     1615.02    514.54 o 
  -6   2  19    21195.84    22382.95   1179.49 o 
  -4   2  19     2107.58     2146.19    405.19 o 
  -2   2  19     7046.77     6105.45    515.57 o 
   0   2  19     2824.49     2360.38    306.35 o 
   2   2  19     2691.43     2337.86    397.33 o 
   4   2  19     5002.97     4256.70    503.56 o 
   6   2  19     5247.42     4513.26    635.16 o 
   8   2  19     4383.21     4119.93    626.44 o 
  10   2  19     5714.84     5761.21    993.51 o 
  12   2  19        2.48      -18.25    651.09 o 
 -13   3  19     2499.77     2593.83    984.90 o 
 -11   3  19       23.54     -239.48    671.61 o 
  -9   3  19     4542.03     5056.35    762.08 o 
  -7   3  19      601.26      729.04    501.56 o 
  -5   3  19    14051.10    13689.48    776.83 o 
  -3   3  19    11250.76     9873.06    614.78 o 
  -1   3  19     6898.05     6413.05    403.59 o 
   1   3  19     1136.75      863.73    333.13 o 
   3   3  19     5946.83     5682.39    547.27 o 
   5   3  19     6229.55     6570.41    613.74 o 
   7   3  19      444.95      326.10    401.93 o 
   9   3  19     1327.68     1564.09    519.56 o 
  11   3  19       88.20      662.79    668.71 o 
 -12   4  19       37.48      655.28    788.75 o 
 -10   4  19      533.67      697.63    568.63 o 
  -8   4  19     3964.54     4374.30    900.50 o 
  -6   4  19     1304.28     1120.15    423.26 o 
  -4   4  19     4439.98     3860.27    495.20 o 
  -2   4  19     2901.13     3184.48    438.43 o 
   0   4  19     9147.85     8604.85    490.69 o 
   2   4  19       48.58       49.80    308.82 o 
   4   4  19    16131.36    15322.25    982.38 o 
   6   4  19       68.16      -50.40    358.52 o 
   8   4  19      885.05     1357.92    495.17 o 
  10   4  19       60.84     -273.67    566.50 o 
  12   4  19      678.08      986.25    735.47 o 
 -13   5  19       14.11       16.59    791.52 o 
 -11   5  19     2956.56     4192.97   1005.87 o 
  -9   5  19     1390.93     1214.90    685.75 o 
  -7   5  19       56.97      183.62    372.20 o 
  -5   5  19     1701.16     1641.93    417.03 o 
  -3   5  19       13.49      162.68    358.60 o 
  -1   5  19     1776.55     1932.68    410.65 o 
   1   5  19    20843.56    19421.71    734.35 o 
   3   5  19     1241.64     1053.39    375.36 o 
   5   5  19     5413.98     5745.85    614.21 o 
   7   5  19       11.01       33.74    419.13 o 
   9   5  19     2713.03     2468.48    614.74 o 
  11   5  19        0.00      -56.25    624.53 o 
 -12   6  19      562.21     1064.65    865.34 o 
 -10   6  19     1444.69     1244.05    758.13 o 
  -8   6  19      219.28      580.35    622.55 o 
  -6   6  19     4846.59     5222.94    570.84 o 
  -4   6  19      980.31     1092.89    408.77 o 
  -2   6  19     2917.97     3295.18    473.68 o 
   0   6  19       15.78      -16.81    399.18 o 
   2   6  19      751.42      724.05    329.49 o 
   4   6  19      444.04      226.18    366.52 o 
   6   6  19     1111.28      682.07    455.36 o 
   8   6  19      413.51      109.06    472.48 o 
  10   6  19     4739.29     5709.75   1014.01 o 
 -11   7  19        6.56     -362.58    688.18 o 
  -9   7  19    11049.34    10609.44   1227.51 o 
  -7   7  19     1525.30      880.88    492.03 o 
  -5   7  19    13731.90    15229.86    852.07 o 
  -3   7  19     3632.74     4064.64    529.24 o 
  -1   7  19    14868.78    16033.82   1020.82 o 
   1   7  19      806.17     1232.39    391.16 o 
   3   7  19     1236.06     1702.93    396.84 o 
   5   7  19     2968.62     3198.67    459.93 o 
   7   7  19        4.73      190.44    431.61 o 
   9   7  19      502.75      973.79    614.50 o 
  11   7  19      177.31      572.57    673.68 o 
 -10   8  19      563.68      623.10    754.09 o 
  -8   8  19     1173.24      774.47    527.28 o 
  -6   8  19       38.15      453.97    395.14 o 
  -4   8  19     2706.74     2861.35    493.68 o 
  -2   8  19      332.17      562.21    448.76 o 
   0   8  19    20286.44    20354.79   1138.53 o 
   2   8  19       11.34      138.26    360.27 o 
   4   8  19    11396.48    11847.98    719.49 o 
   6   8  19      114.66      400.91    411.29 o 
   8   8  19     4217.29     3903.86    840.92 o 
  10   8  19      195.04        2.77    626.56 o 
  -9   9  19     2172.93     1347.44    599.86 o 
  -7   9  19      187.18      791.88    562.27 o 
  -5   9  19     4584.29     4760.67    584.78 o 
  -3   9  19      701.25      754.43    445.95 o 
  -1   9  19     2571.85     1869.82    533.64 o 
   1   9  19     1966.35     1825.77    555.01 o 
   3   9  19     1133.96     1722.08    449.92 o 
   5   9  19     2197.76     2040.64    513.45 o 
   7   9  19      127.90      -29.59    545.96 o 
   9   9  19      736.18      448.74    603.18 o 
  -8  10  19       28.48       -2.50    569.29 o 
  -6  10  19     1722.51     1890.83    770.67 o 
  -4  10  19        3.96     -156.38    435.80 o 
  -2  10  19     1101.51     2009.07    590.51 o 
   0  10  19      199.21      710.73    492.82 o 
   2  10  19       80.74       90.50    502.10 o 
   4  10  19      413.47      147.90    440.40 o 
   6  10  19       95.38      389.22    519.79 o 
   8  10  19      140.83      490.67    555.01 o 
  -7  11  19        8.74     -266.21    692.33 o 
  -5  11  19     8830.34     9422.97   1266.34 o 
  -3  11  19     1828.93     1827.48    813.50 o 
  -1  11  19     7585.94     7498.86   1094.56 o 
   1  11  19     2987.16     3714.95    935.17 o 
   3  11  19      142.21      146.23    686.29 o 
   5  11  19      462.91       90.64    587.17 o 
   7  11  19       53.80      545.60    568.79 o 
  -6  12  19       27.86      133.09    753.51 o 
  -4  12  19     3039.30     5094.06   1051.48 o 
  -2  12  19      197.00     -152.27    667.49 o 
   0  12  19     6359.96     6305.99   1092.99 o 
   2  12  19      352.21      117.48    708.29 o 
   4  12  19     1761.56     1084.88   1113.85 o 
   6  12  19        1.40      232.99    619.60 o 
  -5  13  19      609.45      294.67    831.33 o 
  -3  13  19        2.47      211.03    771.39 o 
  -1  13  19     1414.71     1024.50    849.93 o 
   1  13  19      249.00     -296.42    731.63 o 
   3  13  19      826.67      829.21    800.72 o 
 -14   0  20     2868.95     3064.70   1467.97 o 
 -12   0  20     7048.82     6808.65   1693.31 o 
 -10   0  20      162.91      540.83    972.21 o 
  -8   0  20     4374.78     5072.07    988.51 o 
  -6   0  20     2366.49     2099.68    768.25 o 
  -4   0  20    41470.01    42664.04   1863.82 o 
  -2   0  20     3367.38     3218.22    530.58 o 
   0   0  20    41362.05    41093.34   1517.76 o 
   2   0  20       13.37     -204.82    447.19 o 
   4   0  20    18666.61    18791.22   1265.42 o 
   6   0  20    12622.70    11310.68   1332.76 o 
   8   0  20     1134.62     1947.83    672.31 o 
  10   0  20     1530.98     2214.82   1117.07 o 
  12   0  20     1307.70     1429.33   1175.02 o 
 -13   1  20     6529.29     8446.09   2781.41 o 
 -11   1  20      439.82      723.46    731.07 o 
  -9   1  20     4508.68     4302.78    656.36 o 
  -7   1  20     2514.78     2816.12    595.81 o 
  -5   1  20     3593.10     3745.08    705.03 o 
  -3   1  20    14678.30    14214.36   1088.25 o 
  -1   1  20      536.54      542.58    230.99 o 
   1   1  20     1279.67     1612.96    384.35 o 
   3   1  20      971.31      868.38    378.25 o 
   5   1  20     1919.89     2197.86    472.22 o 
   7   1  20     1080.14     1101.52    438.87 o 
   9   1  20       67.77     -133.09    578.90 o 
  11   1  20     1313.05     1120.77    737.10 o 
 -12   2  20        0.62     -185.17    715.49 o 
 -10   2  20      126.15     -166.60    601.73 o 
  -8   2  20     1112.70      785.43    470.17 o 
  -6   2  20      158.75      202.14    526.95 o 
  -4   2  20      247.71      -92.78    333.56 o 
  -2   2  20      114.56      369.15    345.61 o 
   0   2  20       67.59      319.76    297.78 o 
   2   2  20     1610.27     1572.13    398.29 o 
   4   2  20       39.07      443.90    370.27 o 
   6   2  20      915.01     1374.84    421.56 o 
   8   2  20      298.26      295.17    445.37 o 
  10   2  20     1109.20     1154.63    695.32 o 
  12   2  20      153.98       98.41    695.63 o 
 -13   3  20     3868.67     6071.05   1680.43 o 
 -11   3  20        7.06      404.89    714.26 o 
  -9   3  20    14403.65    14933.04   1118.65 o 
  -7   3  20      197.77      501.63    517.60 o 
  -5   3  20    18821.50    17605.52   1036.98 o 
  -3   3  20      223.60      283.49    346.64 o 
  -1   3  20     7931.23     7825.24    565.70 o 
   1   3  20     1135.90     1088.92    350.81 o 
   3   3  20     1626.91     1190.43    404.46 o 
   5   3  20     1804.27     1316.10    434.75 o 
   7   3  20     1305.80     1423.81    428.39 o 
   9   3  20        1.34      -62.27    411.36 o 
  11   3  20     1688.87     1944.89    792.93 o 
 -12   4  20     2050.68      841.02    819.33 o 
 -10   4  20      117.93      126.27    574.97 o 
  -8   4  20     7910.97     7780.43    810.29 o 
  -6   4  20      185.94      125.34    482.98 o 
  -4   4  20    19607.38    19689.59    878.08 o 
  -2   4  20      299.68      365.30    355.22 o 
   0   4  20    15039.48    14662.23    765.60 o 
   2   4  20     3397.32     2599.56    429.41 o 
   4   4  20     1659.21      754.16    383.58 o 
   6   4  20     5251.72     4310.51    560.13 o 
   8   4  20        4.66      382.20    439.09 o 
  10   4  20      405.46      583.08    613.99 o 
  12   4  20      887.07       79.26    700.79 o 
 -13   5  20     5657.00     6625.24   1275.81 o 
 -11   5  20       20.10     1203.07    930.36 o 
  -9   5  20     6706.83     6579.16    990.48 o 
  -7   5  20    11634.26    11131.37    883.90 o 
  -5   5  20     8397.90     7751.02    631.41 o 
  -3   5  20    13662.52    14523.35    777.24 o 
  -1   5  20      238.62     1051.84    631.16 o 
   1   5  20     7092.14     6941.55    503.86 o 
   3   5  20      718.74      600.27    397.23 o 
   5   5  20     1790.56     1713.55    460.59 o 
   7   5  20      240.49      107.14    430.05 o 
   9   5  20      318.43      453.38    464.79 o 
  11   5  20      622.76     -458.14    622.47 o 
 -12   6  20        3.44      679.84    878.35 o 
 -10   6  20      226.28      405.40    672.16 o 
  -8   6  20       27.37      137.13    632.70 o 
  -6   6  20      362.28      347.47    371.40 o 
  -4   6  20     1303.33     1516.01    444.70 o 
  -2   6  20     1368.15     1111.98    479.34 o 
   0   6  20     1184.29     1128.15    456.25 o 
   2   6  20     8307.16     8463.47    577.43 o 
   4   6  20      218.49      166.93    363.89 o 
   6   6  20     5016.08     4825.70    609.00 o 
   8   6  20       48.71      331.79    476.82 o 
  10   6  20     4004.51     3065.26    826.75 o 
 -11   7  20      141.77      381.81    716.92 o 
  -9   7  20     1552.79     1780.96    790.54 o 
  -7   7  20       31.63      146.99    485.76 o 
  -5   7  20      967.20      612.96    420.30 o 
  -3   7  20     7451.81     6874.02    612.51 o 
  -1   7  20      631.27      667.90    477.72 o 
   1   7  20     6185.66     5679.43    705.20 o 
   3   7  20       16.29      140.84    332.30 o 
   5   7  20     1509.03     1562.80    407.75 o 
   7   7  20      248.35       47.24    446.67 o 
   9   7  20      103.61      273.63    600.45 o 
 -10   8  20      122.65      208.84    716.97 o 
  -8   8  20     1472.98     2026.03    782.57 o 
  -6   8  20      390.83     -102.99    371.73 o 
  -4   8  20     6010.71     6749.01    648.98 o 
  -2   8  20        1.32       29.91    414.59 o 
   0   8  20    12209.53    12318.56    946.28 o 
   2   8  20     2322.28     2256.16    569.23 o 
   4   8  20     3048.32     3561.68    484.94 o 
   6   8  20       52.38      169.33    385.48 o 
   8   8  20        1.84     -410.62    841.83 o 
  10   8  20      128.09      780.00    653.67 o 
  -9   9  20     1966.65      732.03    762.41 o 
  -7   9  20     7809.75     8671.22   1263.80 o 
  -5   9  20      862.22     1080.96    432.17 o 
  -3   9  20     8473.78     7964.54    817.30 o 
  -1   9  20        2.49     -253.42    423.95 o 
   1   9  20    10808.64    11963.18    974.46 o 
   3   9  20     1207.89      778.45    411.79 o 
   5   9  20     3479.20     3459.40    523.00 o 
   7   9  20      400.91      380.23    516.83 o 
   9   9  20      412.57      735.01    572.69 o 
  -8  10  20     1189.62      837.90    638.57 o 
  -6  10  20        0.45      520.64    586.43 o 
  -4  10  20      316.78      513.42    486.86 o 
  -2  10  20      466.95      203.67    471.08 o 
   0  10  20       11.52     -191.37    454.32 o 
   2  10  20     1533.08     2079.82    571.14 o 
   4  10  20      170.54      124.27    476.32 o 
   6  10  20     5582.33     5322.36    798.44 o 
   8  10  20        5.36       92.12    551.02 o 
  -7  11  20     1172.57      589.54    702.28 o 
  -5  11  20      243.25      172.13    706.45 o 
  -3  11  20     3974.35     4768.17   1000.86 o 
  -1  11  20        2.46      -26.70    677.14 o 
   1  11  20     1361.76     1754.01    801.26 o 
   3  11  20       12.00     -202.77    637.34 o 
   5  11  20      691.80     1069.75    689.11 o 
   7  11  20      122.71      158.49    561.39 o 
  -6  12  20      270.94      376.96    802.10 o 
  -4  12  20       47.94     -259.13    677.14 o 
  -2  12  20      106.24      444.29    736.07 o 
   0  12  20      749.94      477.49    731.78 o 
   2  12  20      679.48      214.79    732.60 o 
   4  12  20      708.30     -238.22    988.30 o 
  -3  13  20     5370.53     5950.06   1192.21 o 
  -1  13  20       59.36      315.23   1166.97 o 
   1  13  20     4414.37     4221.59   1068.02 o 
   3  13  20      151.14     -210.24    722.39 o 
 -13   1  21      190.46      272.30    885.18 o 
 -11   1  21     7975.73     7600.31   1177.24 o 
  -9   1  21      684.56      804.84    519.07 o 
  -7   1  21    21111.89    19644.13   1059.34 o 
  -5   1  21     1337.04     1622.69    637.11 o 
  -3   1  21    44449.28    47316.66   1611.84 o 
  -1   1  21     2414.52     2414.19    344.21 o 
   1   1  21    17997.94    18425.75    806.38 o 
   3   1  21     3893.63     4119.72    507.45 o 
   5   1  21     5831.03     5315.57    593.09 o 
   7   1  21       48.58       79.13    371.94 o 
   9   1  21      141.99      728.44    653.58 o 
  11   1  21      584.90      588.70    703.38 o 
 -12   2  21     6380.80     6650.76   1242.32 o 
 -10   2  21      123.64     -274.80   1035.25 o 
  -8   2  21      465.97      325.33    463.21 o 
  -6   2  21    12002.22    11967.49    998.57 o 
  -4   2  21      649.54      280.81    482.40 o 
  -2   2  21    37560.10    36993.46   1616.53 o 
   0   2  21     1671.35     1089.27    261.70 o 
   2   2  21    70098.49    72151.27   1589.22 o 
   4   2  21     2070.02     2399.99    462.95 o 
   6   2  21     6468.26     6468.80    638.79 o 
   8   2  21      920.37      914.25    453.82 o 
  10   2  21     5987.63     5738.94   1005.51 o 
  12   2  21      372.55      528.37    722.76 o 
 -13   3  21        9.00      -13.91    803.99 o 
 -11   3  21     7287.55     8197.07   1251.00 o 
  -9   3  21       26.68      -65.44    521.62 o 
  -7   3  21    19846.58    19532.42   1146.92 o 
  -5   3  21      165.63      317.84    494.50 o 
  -3   3  21    16751.87    16396.17    832.20 o 
  -1   3  21     4563.21     4007.60    479.99 o 
   1   3  21    27314.02    26910.52   1110.52 o 
   3   3  21     3025.97     2167.60    455.77 o 
   5   3  21     1582.67     1755.45    450.02 o 
   7   3  21     1203.44      882.09    400.68 o 
   9   3  21        0.49      297.46    472.50 o 
  11   3  21        1.56      236.64    655.42 o 
 -12   4  21      991.47      970.15    856.93 o 
 -10   4  21        6.88      516.34    615.07 o 
  -8   4  21     2908.48     1831.39    583.63 o 
  -6   4  21     3027.67     2153.48    593.00 o 
  -4   4  21      257.83       22.26    379.31 o 
  -2   4  21      447.38      326.33    373.98 o 
   0   4  21       26.42      266.74    334.28 o 
   2   4  21     1042.25      634.30    357.28 o 
   4   4  21      655.02      435.43    388.94 o 
   6   4  21        1.76     -170.68    364.47 o 
   8   4  21        9.03      501.40    474.09 o 
  10   4  21       18.27      -61.02    615.72 o 
  12   4  21      417.73     1352.28    786.96 o 
 -11   5  21     5646.85     6239.27   1137.61 o 
  -9   5  21      391.96      423.80    698.79 o 
  -7   5  21    14843.69    16038.65   1050.61 o 
  -5   5  21      449.51      442.21    420.38 o 
  -3   5  21    13010.90    13333.78    762.51 o 
  -1   5  21     3849.76     4076.27    628.32 o 
   1   5  21     3965.61     3753.86    499.40 o 
   3   5  21      400.17      380.98    375.84 o 
   5   5  21     1329.35      981.03    418.92 o 
   7   5  21       58.52       -1.12    425.59 o 
   9   5  21        3.78       37.90    458.92 o 
  11   5  21      485.61      175.92    695.34 o 
 -12   6  21       64.81       17.70   1332.76 o 
 -10   6  21     1066.99      531.49    746.92 o 
  -8   6  21     2034.22      859.16   1149.26 o 
  -6   6  21     2042.24     2235.87    474.60 o 
  -4   6  21       70.58      311.84    399.03 o 
  -2   6  21    10591.22    11107.49    863.61 o 
   0   6  21     1750.69      753.17    482.05 o 
   2   6  21    10093.39    11020.08    640.31 o 
   4   6  21      342.72       99.74    374.50 o 
   6   6  21     4363.65     4828.84    608.99 o 
   8   6  21      742.09      824.71    511.94 o 
  10   6  21      811.05      980.24    667.28 o 
 -11   7  21     4503.60     3431.29   1134.78 o 
  -9   7  21      115.76       77.82    672.58 o 
  -7   7  21    10803.83    10884.18   1395.53 o 
  -5   7  21      785.12      711.76    386.07 o 
  -3   7  21     5602.20     6126.66    733.21 o 
  -1   7  21     5902.31     5935.71    727.12 o 
   1   7  21     8080.53     7331.33    790.62 o 
   3   7  21     3894.54     4849.03    513.78 o 
   5   7  21      243.23      379.68    360.57 o 
   7   7  21     1356.03     1105.97    613.43 o 
   9   7  21        5.17      -97.00    590.71 o 
 -10   8  21      144.22       81.24    776.95 o 
  -8   8  21     2065.26     1899.34   1120.29 o 
  -6   8  21      141.80       32.25    385.11 o 
  -4   8  21     1997.43     1840.61    546.03 o 
  -2   8  21      736.26      405.71    457.55 o 
   0   8  21      177.98      357.44    452.16 o 
   2   8  21       32.50      -55.03    435.07 o 
   4   8  21      952.03     1009.89    388.01 o 
   6   8  21       95.66       -2.50    414.87 o 
   8   8  21     2575.65     3559.88    803.87 o 
  -9   9  21      380.94      539.23    781.92 o 
  -7   9  21      861.51     1129.52    622.10 o 
  -5   9  21      635.75      629.60    488.71 o 
  -3   9  21      297.72      200.38    455.00 o 
  -1   9  21     1499.25     1044.45    525.48 o 
   1   9  21      945.27      675.94    498.61 o 
   3   9  21      804.41      576.20    514.66 o 
   5   9  21      864.84      909.07    414.51 o 
   7   9  21      669.87      860.56    555.28 o 
   9   9  21       44.89     -197.99    505.91 o 
  -8  10  21       50.57      145.06    787.66 o 
  -6  10  21       12.66     -326.60    698.51 o 
  -4  10  21     2397.54     1765.85    587.91 o 
  -2  10  21     3447.75     3826.09    700.79 o 
   0  10  21      144.28      -44.95    496.47 o 
   2  10  21     1632.78     1337.21    564.75 o 
   4  10  21       19.64      242.43    633.97 o 
   6  10  21     1368.27     1865.82    628.47 o 
   8  10  21      321.66     -251.42    541.28 o 
  -7  11  21     1159.86     1095.65    771.43 o 
  -5  11  21      557.63      719.60    792.89 o 
  -3  11  21      481.20      307.30    543.40 o 
  -1  11  21     4759.16     6676.40    874.09 o 
   1  11  21      164.85       58.32    706.68 o 
   3  11  21     3190.86     1963.23    811.71 o 
   5  11  21       51.59     -827.34    827.34 o 
  -6  12  21      400.49     -159.99    778.26 o 
  -4  12  21     2321.50     2513.81    922.50 o 
  -2  12  21      787.03      748.59    780.15 o 
   0  12  21      365.74      -39.39    688.25 o 
   2  12  21       23.11      -97.11    733.06 o 
   4  12  21        1.36      389.53   1078.44 o 
  -1  13  21        5.62       50.30    806.09 o 
   1  13  21       27.77     -233.23    734.05 o 
 -12   0  22       12.32      328.36   1139.60 o 
 -10   0  22      940.00      550.49   1049.47 o 
  -8   0  22      328.41       22.47    699.36 o 
  -6   0  22     5351.79     5964.42   1002.30 o 
  -4   0  22       10.64      171.90    562.05 o 
  -2   0  22     6038.10     4761.23   1522.69 o 
   0   0  22     6104.53     5315.50    732.36 o 
   2   0  22      590.19      218.55    519.89 o 
   4   0  22    39705.66    41835.81   1857.32 o 
   6   0  22     1022.67      939.47    630.75 o 
   8   0  22    25593.29    25306.26   1597.08 o 
  10   0  22      181.38      106.23    837.00 o 
  12   0  22    10170.79    10983.99   2034.55 o 
 -13   1  22      183.74     -790.40    792.18 o 
 -11   1  22      651.64      365.86    738.54 o 
  -9   1  22     1820.61     1939.49    577.15 o 
  -7   1  22      719.78     1235.61    536.50 o 
  -5   1  22    20578.57    22075.04   1730.58 o 
  -3   1  22       42.06     1293.11    563.50 o 
  -1   1  22    42814.71    43400.21    999.86 o 
   1   1  22       70.05      473.49    345.81 o 
   3   1  22    45612.48    45566.57   1333.67 o 
   5   1  22      740.54     1006.88    419.63 o 
   7   1  22     5857.06     5558.59    618.05 o 
   9   1  22       32.74      233.39    597.65 o 
  11   1  22     2371.61     1977.33    849.55 o 
 -12   2  22       57.53      455.35    817.05 o 
 -10   2  22     1276.34      898.41    639.05 o 
  -8   2  22      146.03      226.04    446.95 o 
  -6   2  22     7155.33     6882.83    848.22 o 
  -4   2  22      121.76      256.87    530.67 o 
  -2   2  22     4347.87     4368.35    637.51 o 
   0   2  22     2701.57     2279.68    416.04 o 
   2   2  22      737.57     1881.03    434.63 o 
   4   2  22      110.61     -356.91    356.91 o 
   6   2  22      328.79      336.13    376.06 o 
   8   2  22       31.57      231.86    447.07 o 
  10   2  22       19.88       28.88    603.66 o 
  12   2  22      319.00      332.02    703.34 o 
 -13   3  22      585.99      121.04    827.84 o 
 -11   3  22      179.95      138.87    704.30 o 
  -9   3  22     3720.05     2758.63    702.53 o 
  -7   3  22       58.27      613.95    547.90 o 
  -5   3  22    21356.24    24172.14   1263.82 o 
  -3   3  22        1.46      647.34    404.17 o 
  -1   3  22    35261.54    31066.54   1292.14 o 
   1   3  22      114.70      386.43    355.69 o 
   3   3  22    11149.47    11280.59    741.09 o 
   5   3  22       25.83      -72.83    369.53 o 
   7   3  22      391.23      441.49    390.28 o 
   9   3  22       28.81       82.03    459.64 o 
  11   3  22      566.24      532.73    666.95 o 
 -12   4  22        0.63     -109.19    770.11 o 
 -10   4  22     3697.43     3660.99    764.32 o 
  -8   4  22        4.72      100.15    484.89 o 
  -6   4  22     7933.08     7281.02    813.21 o 
  -4   4  22     2515.95     2531.57    490.27 o 
  -2   4  22       26.03     -145.92    351.97 o 
   0   4  22     4793.87     5288.26    560.34 o 
   2   4  22      666.61      279.32    365.58 o 
   4   4  22     9472.62     9412.77    725.97 o 
   6   4  22       30.57      -94.78    384.26 o 
   8   4  22     8022.60     7977.77    828.21 o 
  10   4  22       31.00       70.05    599.94 o 
 -11   5  22     5535.24     5982.87   1691.70 o 
  -9   5  22     3653.29     3284.86    959.33 o 
  -7   5  22     1339.60     1892.28    580.52 o 
  -5   5  22    12839.04    13303.73    969.86 o 
  -3   5  22      668.66      497.52    406.04 o 
  -1   5  22     8845.90     9256.29    826.45 o 
   1   5  22     2107.64     1699.02    418.92 o 
   3   5  22     7485.42     7071.59    638.03 o 
   5   5  22        5.57     -101.98    386.75 o 
   7   5  22     1563.26     1702.48    522.27 o 
   9   5  22        9.06      166.17    482.82 o 
  11   5  22       36.45     -313.40    620.63 o 
 -10   6  22     1203.59     1289.89    801.34 o 
  -8   6  22        0.44     -484.24    618.00 o 
  -6   6  22     5659.50     5680.18    722.58 o 
  -4   6  22      734.79      533.67    420.77 o 
  -2   6  22     2206.67     2302.83    546.54 o 
   0   6  22       13.83     -156.89    425.20 o 
   2   6  22       87.71      230.83    376.06 o 
   4   6  22        3.38     -357.63    357.63 o 
   6   6  22      127.20     -168.18    387.27 o 
   8   6  22       49.37      -60.64    453.92 o 
  10   6  22       14.15      326.11    616.42 o 
 -11   7  22      264.38      606.28    787.36 o 
  -9   7  22     1939.57     1237.67    775.55 o 
  -7   7  22     1069.83     1137.87    725.93 o 
  -5   7  22     3986.76     4112.36    554.25 o 
  -3   7  22       84.90      346.10    450.15 o 
  -1   7  22     6660.69     5625.44    724.85 o 
   1   7  22        7.59      153.04    460.23 o 
   3   7  22     1500.63     1229.38    444.44 o 
   5   7  22     1276.01      772.22    391.53 o 
   7   7  22     2047.28     1685.42    562.76 o 
   9   7  22      135.40      171.77    630.50 o 
 -10   8  22      683.65      221.60    750.35 o 
  -8   8  22       35.93       54.24    685.84 o 
  -6   8  22      142.90       68.55    406.41 o 
  -4   8  22      536.59      258.81    580.77 o 
  -2   8  22      828.68      801.57    484.76 o 
   0   8  22     1489.01      999.55    512.16 o 
   2   8  22      300.18      200.30    464.28 o 
   4   8  22     1719.97     1784.30    437.39 o 
   6   8  22        5.37      170.05    403.90 o 
   8   8  22     2638.47     2635.26    771.06 o 
  -9   9  22     1015.72      971.60    835.88 o 
  -7   9  22     2616.51     3661.02    925.82 o 
  -5   9  22     4614.10     4854.92    724.71 o 
  -3   9  22     3229.82     2785.78    627.48 o 
  -1   9  22     6749.84     5918.91    767.16 o 
   1   9  22      461.15      455.66    509.99 o 
   3   9  22      941.62     1410.56    556.47 o 
   5   9  22      474.19      511.31    409.29 o 
   7   9  22       91.87      284.20    539.60 o 
  -8  10  22        1.14      485.63    784.24 o 
  -6  10  22     3534.26     4552.56   1003.24 o 
  -4  10  22       19.24     -565.76    565.76 o 
  -2  10  22     7060.88     6699.24    832.17 o 
   0  10  22      475.27      547.45    562.19 o 
   2  10  22     2257.03     1833.44    605.77 o 
   4  10  22       39.92     -105.91    524.03 o 
   6  10  22      765.54     1476.29    586.76 o 
  -7  11  22     1121.97     1518.05    911.04 o 
  -5  11  22       85.54      609.07    553.87 o 
  -3  11  22      511.34      531.31    570.21 o 
  -1  11  22      735.55      296.68    544.12 o 
   1  11  22      108.86      167.10    561.96 o 
   3  11  22       12.63     -183.06    649.88 o 
   5  11  22       97.96     -270.41    933.57 o 
  -4  12  22       54.27     -130.67    805.78 o 
  -2  12  22        4.56     -443.30    711.93 o 
   0  12  22       30.43      408.07    764.35 o 
   2  12  22       99.74      103.63    765.89 o 
   4  12  22      191.99       93.36   1036.59 o 
 -13   1  23      350.72      234.94   1080.05 o 
 -11   1  23     1550.52     1907.06    844.74 o 
  -9   1  23      848.20      789.49    542.62 o 
  -7   1  23     1478.57     1539.99    551.10 o 
  -5   1  23     4156.05     4386.68    790.42 o 
  -3   1  23     9047.96     9568.17    899.25 o 
  -1   1  23      525.45     1978.86    339.48 o 
   1   1  23    15949.84    17768.94    836.05 o 
   3   1  23      362.33     1117.15    429.45 o 
   5   1  23     8089.03     8308.45    700.85 o 
   7   1  23      233.60      616.50    414.69 o 
   9   1  23     6696.56     8190.37   1132.93 o 
  11   1  23       91.99     -120.91    664.64 o 
 -12   2  23      194.14     -297.71    771.67 o 
 -10   2  23       80.31     -175.66    587.05 o 
  -8   2  23      622.08     1156.40    501.93 o 
  -6   2  23     4426.00     4799.60    791.76 o 
  -4   2  23     4628.17     4579.64    751.97 o 
  -2   2  23    10942.08    10984.36    920.50 o 
   0   2  23      124.57      129.58    335.46 o 
   2   2  23     1536.68     1095.66    402.36 o 
   4   2  23     7337.84     6911.68    643.75 o 
   6   2  23     3839.91     3500.89    539.09 o 
   8   2  23      873.32      822.66    483.02 o 
  10   2  23     9292.47     9404.51   1224.36 o 
 -11   3  23       14.42      266.19    717.21 o 
  -9   3  23     3172.99     3253.29    730.43 o 
  -7   3  23        4.34      132.58    522.59 o 
  -5   3  23     5375.75     5636.74    780.76 o 
  -3   3  23    14919.94    15929.43   1046.00 o 
  -1   3  23     5517.61     5245.52    692.86 o 
   1   3  23     4407.52     4246.86    998.75 o 
   3   3  23     3612.18     3327.68    513.50 o 
   5   3  23     9294.94     9796.97    741.00 o 
   7   3  23      253.42       90.93    391.80 o 
   9   3  23     3134.50     2870.15    628.07 o 
  11   3  23        7.84     -537.85    602.95 o 
 -12   4  23      438.65     -146.72    800.01 o 
 -10   4  23     1456.75      904.55    643.44 o 
  -8   4  23     3677.99     4111.34    721.74 o 
  -6   4  23      192.38       96.62    522.22 o 
  -4   4  23     4254.26     5039.65    724.60 o 
  -2   4  23      724.96      335.46    502.60 o 
   0   4  23     3737.47     2931.24    478.53 o 
   2   4  23     1956.52     1175.89    555.63 o 
   4   4  23      234.44      213.63    394.94 o 
   6   4  23      225.54     -232.75    373.12 o 
   8   4  23     1611.39     2001.60    574.66 o 
  10   4  23      203.18     -269.69    580.82 o 
 -11   5  23     1082.89     1532.75   1088.10 o 
  -9   5  23     1033.22      640.63    767.12 o 
  -7   5  23      758.27      -34.00    674.22 o 
  -5   5  23     2687.83     2079.28    579.32 o 
  -3   5  23     1153.21      881.24    510.98 o 
  -1   5  23      177.87      253.06    496.35 o 
   1   5  23     4888.18     4594.03    565.44 o 
   3   5  23      238.19      354.67    367.55 o 
   5   5  23     1953.92     2095.73    494.16 o 
   7   5  23      159.57     -295.46    436.55 o 
   9   5  23     3168.35     3655.60    681.21 o 
 -10   6  23      133.88      388.70    753.46 o 
  -8   6  23      451.09     1140.49    764.14 o 
  -6   6  23      834.70      717.40    514.17 o 
  -4   6  23      746.92      372.41    476.45 o 
  -2   6  23      974.42     1008.53    521.86 o 
   0   6  23      133.20      287.71    485.50 o 
   2   6  23      228.13       79.73    360.83 o 
   4   6  23      390.48      433.86    346.69 o 
   6   6  23     3277.72     2445.08    527.02 o 
   8   6  23        9.82      231.08    456.84 o 
  10   6  23     2982.84     3158.29    957.72 o 
 -11   7  23       38.18     -882.82    975.42 o 
  -9   7  23     6471.77     7825.91   1180.13 o 
  -7   7  23       49.38       70.99    677.79 o 
  -5   7  23     7638.84     7995.41    806.89 o 
  -3   7  23     2555.84     2267.85    566.11 o 
  -1   7  23     6210.53     6453.75    769.06 o 
   1   7  23     1116.72     1022.97    522.24 o 
   3   7  23      574.13      388.42    400.57 o 
   5   7  23     3007.35     3459.95    507.71 o 
   7   7  23      281.08      380.70    494.12 o 
   9   7  23      345.10      617.03    521.91 o 
 -10   8  23      696.27      627.88    787.05 o 
  -8   8  23      864.13      833.01    792.59 o 
  -6   8  23       34.11      292.45    557.10 o 
  -4   8  23     2293.76     1928.70    577.06 o 
  -2   8  23      411.32     -128.60    441.04 o 
   0   8  23     7929.08     7322.30    816.14 o 
   2   8  23       52.79      210.25    491.90 o 
   4   8  23     2776.02     2120.43    505.00 o 
   6   8  23       85.51       63.05    407.96 o 
   8   8  23     2705.33     3304.60    839.63 o 
  -9   9  23     2360.92     1914.14    901.12 o 
  -7   9  23       37.43      148.08   1113.85 o 
  -5   9  23     2273.96     2741.42    635.22 o 
  -3   9  23      239.49      261.78    499.47 o 
  -1   9  23     1341.36      652.35    519.51 o 
   1   9  23      763.21      407.46    530.89 o 
   3   9  23      507.42      406.07    512.93 o 
   5   9  23     1747.03     1595.82    591.87 o 
   7   9  23        6.56      375.68    535.31 o 
  -8  10  23      286.48      -48.29   1088.10 o 
  -6  10  23      635.18      663.76    763.14 o 
  -4  10  23        2.94     -235.04    488.44 o 
  -2  10  23       54.01      -58.64    509.97 o 
   0  10  23      199.45      175.07    521.56 o 
   2  10  23       67.78     -129.09    522.84 o 
   4  10  23      437.07     -114.15    514.95 o 
   6  10  23     1423.00     1081.51    710.48 o 
  -5  11  23     5583.29     4975.11    810.97 o 
  -3  11  23      400.77      173.94    563.92 o 
  -1  11  23     4418.35     5284.01    824.36 o 
   1  11  23     1601.80      935.22    596.21 o 
   3  11  23      392.42      283.00    793.10 o 
   5  11  23     1147.97      463.57   1017.27 o 
  -4  12  23     2683.74     2619.27   1011.60 o 
  -2  12  23      145.53     -710.03    710.03 o 
   0  12  23     4566.84     3209.92   1157.31 o 
   2  12  23       43.76     -679.89    679.89 o 
 -12   0  24     2154.23     2047.43   1342.42 o 
 -10   0  24      370.39      585.90   1014.05 o 
  -8   0  24     3843.84     3789.74    921.96 o 
  -6   0  24        1.00      173.35    620.66 o 
  -4   0  24    12420.21    12791.11   1205.47 o 
  -2   0  24     2661.88     2543.19   1448.65 o 
   0   0  24    19541.58    23744.98   2256.67 o 
   2   0  24     2149.81     2295.36    650.61 o 
   4   0  24     3168.38     2653.53    722.39 o 
   6   0  24     1450.31     1593.05    631.65 o 
   8   0  24       75.14      566.09    627.42 o 
  10   0  24        5.25     -724.32    872.41 o 
 -11   1  24        6.18      107.94    732.71 o 
  -9   1  24     7957.69     8418.34    850.72 o 
  -7   1  24     4027.43     4099.72    672.05 o 
  -5   1  24     3670.51     4410.84    811.52 o 
  -3   1  24     3065.98     3627.58    693.80 o 
  -1   1  24      357.00      473.57    502.10 o 
   1   1  24    21421.83    21994.92   1133.08 o 
   3   1  24     5391.85     5447.77    578.89 o 
   5   1  24     2532.67     2375.28    482.13 o 
   7   1  24     1382.23     1150.94    453.28 o 
   9   1  24       70.20      270.58    614.85 o 
  11   1  24     1335.05     1915.72    829.05 o 
 -12   2  24      217.29       -0.55    786.70 o 
 -10   2  24       35.88     -312.04    789.84 o 
  -8   2  24      215.49      303.00    459.69 o 
  -6   2  24     1232.79     1003.31    642.26 o 
  -4   2  24        3.09      420.02    579.20 o 
  -2   2  24       33.03      330.34    526.13 o 
   0   2  24       11.34      285.63    338.03 o 
   2   2  24       23.91      130.32    388.14 o 
   4   2  24     1397.14     1074.26    431.19 o 
   6   2  24      211.90      749.44    404.92 o 
   8   2  24      130.64      -31.89    464.26 o 
  10   2  24      648.51     1492.32    799.98 o 
 -11   3  24        5.36      926.09    760.23 o 
  -9   3  24     2881.91     3257.78    744.82 o 
  -7   3  24      227.55      354.36    525.62 o 
  -5   3  24     9952.27     9923.86    951.64 o 
  -3   3  24     1424.87      685.52    562.34 o 
  -1   3  24       23.62       48.08    477.99 o 
   1   3  24      417.08      653.59    380.71 o 
   3   3  24      910.80      845.54    410.55 o 
   5   3  24      550.47      791.59    405.77 o 
   7   3  24     1853.96     1611.79    463.32 o 
   9   3  24      682.49      595.33    499.67 o 
  11   3  24     1340.30     1293.51    797.03 o 
 -12   4  24     1215.23     1405.50    906.58 o 
 -10   4  24       84.39      189.35    610.26 o 
  -8   4  24     2951.78     3716.49    716.15 o 
  -6   4  24      165.62     -287.45    505.69 o 
  -4   4  24     8932.34     9725.41    895.85 o 
  -2   4  24      361.77      413.48    488.05 o 
   0   4  24     4687.88     4892.56    581.04 o 
   2   4  24     1870.92     1242.79    803.09 o 
   4   4  24     1098.28      846.10    423.97 o 
   6   4  24     1116.25      762.36    427.65 o 
   8   4  24      213.51      573.80    500.54 o 
  10   4  24       60.12      -60.42    608.53 o 
 -11   5  24       73.03      681.51    754.26 o 
  -9   5  24     3717.28     3768.35    952.72 o 
  -7   5  24     4565.42     5803.41    768.68 o 
  -5   5  24      382.26      549.45    511.78 o 
  -3   5  24     8118.11     8462.76    815.62 o 
  -1   5  24     1166.17     1046.89    661.50 o 
   1   5  24     6159.61     6041.87    648.04 o 
   3   5  24     1076.72     1092.42    483.45 o 
   5   5  24     3721.41     3454.38    550.98 o 
   7   5  24      591.17      176.23    483.46 o 
   9   5  24      746.82      743.07    511.01 o 
 -10   6  24      529.17      -76.15    748.82 o 
  -8   6  24      772.43       30.85    736.68 o 
  -6   6  24      882.92      827.39    549.74 o 
  -4   6  24     1881.66     1561.92    735.44 o 
  -2   6  24      759.96     1077.49    517.65 o 
   0   6  24        3.38       31.38    471.58 o 
   2   6  24     1802.41     1161.63    417.16 o 
   4   6  24     1410.11      913.41    446.39 o 
   6   6  24     2337.33     2109.72    525.18 o 
   8   6  24        3.15     -119.67    473.86 o 
  -9   7  24      602.76      -72.21    763.83 o 
  -7   7  24       46.27       24.03    759.74 o 
  -5   7  24     1472.85     1233.42    674.94 o 
  -3   7  24     1066.75      715.08    644.10 o 
  -1   7  24      143.27      160.34    492.70 o 
   1   7  24     3827.01     2869.07    609.80 o 
   3   7  24        4.20       30.18    393.35 o 
   5   7  24      861.17      758.78    424.52 o 
   7   7  24     2655.10     2723.17    634.40 o 
   9   7  24      492.55      599.73    528.66 o 
  -8   8  24      335.69      646.35    779.98 o 
  -6   8  24      207.73      137.93    577.81 o 
  -4   8  24     1524.08     1821.39    585.16 o 
  -2   8  24      171.05      386.97    481.36 o 
   0   8  24     3228.85     3986.23    702.76 o 
   2   8  24      516.14       88.89    486.63 o 
   4   8  24      867.50      910.99    478.62 o 
   6   8  24       28.01      343.90    469.00 o 
   8   8  24      108.41      779.56    557.66 o 
  -7   9  24     4404.92     4680.75   1500.16 o 
  -5   9  24      609.49      409.93    546.52 o 
  -3   9  24    11102.73    11885.79   1043.80 o 
  -1   9  24      227.99      192.98    492.34 o 
   1   9  24     6009.22     6420.02    843.52 o 
   3   9  24     1470.75     1305.06    602.53 o 
   5   9  24     4741.55     5685.61    806.58 o 
   7   9  24     1081.42     1422.75    603.12 o 
  -6  10  24      111.83     -985.08   1017.27 o 
  -4  10  24      414.80      682.41    536.50 o 
  -2  10  24     1621.35     1369.80    591.37 o 
   0  10  24       33.19     -237.66    507.01 o 
   2  10  24     1032.10      478.46    576.84 o 
   4  10  24       47.18     -452.24    571.73 o 
   6  10  24     3670.48     4514.18   1010.57 o 
  -5  11  24       32.13      -33.29    574.59 o 
  -3  11  24     1401.96     1524.29    657.00 o 
  -1  11  24       36.89      478.31    567.91 o 
   1  11  24     3014.40     3538.97    768.06 o 
   3  11  24      193.04      -11.35    731.24 o 
  -2  12  24       37.96     -331.93    792.92 o 
   0  12  24      605.83      240.02    777.91 o 
 -11   1  25    12749.01    13914.60   1875.20 o 
  -9   1  25       55.49      353.90    542.10 o 
  -7   1  25    16218.27    18729.57   1108.63 o 
  -5   1  25       63.63      463.46    609.44 o 
  -3   1  25    12805.60    15461.38   1106.85 o 
  -1   1  25     3961.58     3511.68    953.49 o 
   1   1  25     2631.80     3165.33    615.07 o 
   3   1  25      979.62     1593.36    447.57 o 
   5   1  25     2009.93     1678.43    478.24 o 
   7   1  25      271.33      398.87    411.43 o 
   9   1  25        0.13       68.06    600.84 o 
  11   1  25      748.26      797.95    753.43 o 
 -12   2  25     2748.16     4065.01   1508.21 o 
 -10   2  25      282.56      261.29    635.06 o 
  -8   2  25     3623.00     3789.26    645.22 o 
  -6   2  25     9933.72    10996.68   1046.51 o 
  -4   2  25      909.40     1081.02    632.10 o 
  -2   2  25    14471.21    15940.13   1576.73 o 
   0   2  25        4.08      664.99    380.64 o 
   2   2  25    13820.87    13857.71   1004.54 o 
   4   2  25       65.57     -349.90    349.90 o 
   6   2  25     7816.67     7890.78    714.93 o 
   8   2  25      298.76      408.92    508.14 o 
  10   2  25     1054.79      184.61    663.52 o 
 -11   3  25     8250.99     9345.48   1324.99 o 
  -9   3  25      129.72     -201.67    649.02 o 
  -7   3  25    14590.66    16525.91   1196.39 o 
  -5   3  25       25.50      217.94    516.98 o 
  -3   3  25    11249.86    11420.96   1351.57 o 
  -1   3  25     3988.52     3715.32    632.61 o 
   1   3  25     5388.04     4361.52    541.90 o 
   3   3  25     5811.31     5346.55    726.93 o 
   5   3  25       57.42       27.10    378.56 o 
   7   3  25     2007.04     2866.74    541.75 o 
   9   3  25      192.03      -38.57    495.91 o 
 -10   4  25        5.68      -71.27    797.37 o 
  -8   4  25      500.92      352.19    566.91 o 
  -6   4  25     1689.15     1596.01    616.10 o 
  -4   4  25      151.16       40.34    693.75 o 
  -2   4  25        2.16     -481.22    740.42 o 
   0   4  25      145.98      396.68    375.13 o 
   2   4  25      125.78       76.11    386.60 o 
   4   4  25      268.46       34.47    389.79 o 
   6   4  25      516.52      962.21    410.68 o 
   8   4  25      704.24      858.05    503.12 o 
  10   4  25        5.37      159.31    645.67 o 
 -11   5  25     4567.26     5760.24   1116.40 o 
  -9   5  25      705.86     -210.22    749.87 o 
  -7   5  25     7839.13     7285.55    858.92 o 
  -5   5  25       45.24       59.48    501.13 o 
  -3   5  25     5371.22     6310.60   1170.19 o 
  -1   5  25        4.85      455.12    497.95 o 
   1   5  25      543.47      496.50    380.43 o 
   3   5  25     1322.08      830.74    419.06 o 
   5   5  25      278.73      580.32    427.23 o 
   7   5  25     1188.19      581.95    478.95 o 
   9   5  25      196.97      527.71    534.92 o 
 -10   6  25     1341.66      527.94    872.47 o 
  -8   6  25      652.61      204.13    759.28 o 
  -6   6  25      192.21      310.06    503.70 o 
  -4   6  25      655.11      188.04    605.11 o 
  -2   6  25     1990.69     2231.10    590.58 o 
   0   6  25       11.66     -120.74    448.91 o 
   2   6  25     6427.91     5952.89    658.52 o 
   4   6  25       19.30      135.24    390.27 o 
   6   6  25     2649.47     2852.21    578.80 o 
   8   6  25      199.92      486.14    508.31 o 
  -9   7  25       30.38      311.77    808.01 o 
  -7   7  25     4550.78     5199.92   1051.90 o 
  -5   7  25     1949.90     2095.74    767.96 o 
  -3   7  25     4382.19     4071.67    698.13 o 
  -1   7  25     7189.89     6746.34    825.41 o 
   1   7  25     3796.97     3652.31    659.63 o 
   3   7  25     4282.41     3397.17    580.68 o 
   5   7  25      160.53      219.02    445.58 o 
   7   7  25     2677.63     3081.24    648.40 o 
  -8   8  25      635.12      185.75    740.88 o 
  -6   8  25      701.80      401.07    668.18 o 
  -4   8  25      679.86      838.22    568.94 o 
  -2   8  25       65.96     -191.38    486.53 o 
   0   8  25       54.43      110.70    523.57 o 
   2   8  25        8.58     -345.70    487.24 o 
   4   8  25      129.79      -65.86    425.77 o 
   6   8  25      443.70      714.92    547.75 o 
   8   8  25     2023.18     2107.59    623.08 o 
  -7   9  25     1682.83     2140.78   1326.32 o 
  -5   9  25       77.28       -0.59    638.31 o 
  -3   9  25      339.32      648.83    569.99 o 
  -1   9  25      346.05     2632.34   2723.02 o 
   1   9  25      220.14      -95.97    526.67 o 
   3   9  25      726.07       15.79    544.75 o 
   5   9  25       12.09      657.65    540.98 o 
   7   9  25     1284.52     2051.62    690.10 o 
  -6  10  25       47.74      383.09   1152.48 o 
  -4  10  25        0.98     -216.02    499.53 o 
  -2  10  25      264.20      467.20    555.05 o 
   0  10  25       71.17      -89.43    511.96 o 
   2  10  25     1382.03     1723.93    656.59 o 
   4  10  25      202.18     -179.76    573.38 o 
  -5  11  25     1300.93     1838.22    700.06 o 
  -3  11  25      815.21     1149.68    645.11 o 
  -1  11  25     3509.54     4317.39    830.62 o 
   1  11  25      157.81      493.17    608.21 o 
   3  11  25     2075.11     2291.11    735.76 o 
 -12   0  26      100.15      534.39   1165.36 o 
 -10   0  26     3100.57      669.60   1139.60 o 
  -8   0  26      558.01       -9.73    726.85 o 
  -6   0  26     7892.42     8710.26   1151.66 o 
  -4   0  26     2128.31     1650.66    752.17 o 
  -2   0  26       14.17      940.01   1100.97 o 
   0   0  26     1809.55     1822.08   1339.20 o 
   2   0  26       19.75      -94.46    484.54 o 
   4   0  26    18174.73    20202.80   1417.44 o 
   6   0  26      254.04      147.95    543.71 o 
   8   0  26    13983.38    15056.30   1983.04 o 
  10   0  26      454.49      366.99    940.01 o 
 -11   1  26      550.29      970.08    847.97 o 
  -9   1  26     3554.31     3367.94    669.21 o 
  -7   1  26     1077.46     1015.21    521.44 o 
  -5   1  26    17237.64    17539.78   1027.55 o 
  -3   1  26       14.47      619.95    597.79 o 
  -1   1  26     7636.80     9189.03   1302.11 o 
   1   1  26      142.38     -138.20    805.64 o 
   3   1  26    18300.97    18067.60    922.01 o 
   5   1  26       40.07      512.26    416.52 o 
   7   1  26     5236.25     5815.06    665.69 o 
   9   1  26        8.35      258.18    586.13 o 
 -10   2  26       30.74      171.21    631.95 o 
  -8   2  26       36.64      287.45    484.30 o 
  -6   2  26      134.11      662.93    610.95 o 
  -4   2  26      248.53      -59.63    566.82 o 
  -2   2  26       85.52     1194.62    953.41 o 
   0   2  26      179.09      540.10    841.55 o 
   2   2  26       22.86      532.46    490.41 o 
   4   2  26      184.12      163.60    404.12 o 
   6   2  26      299.10      336.97    436.47 o 
   8   2  26       47.50       52.00    482.58 o 
  10   2  26       81.45      169.47    661.84 o 
 -11   3  26      339.17      836.28    813.10 o 
  -9   3  26     4364.11     4364.92    820.06 o 
  -7   3  26     1273.82      754.26    611.30 o 
  -5   3  26    15150.12    17491.23   1191.94 o 
  -3   3  26      164.39      455.09    829.14 o 
  -1   3  26     5022.32     5779.30   1154.99 o 
   1   3  26      194.44      217.06    365.55 o 
   3   3  26     6597.98     6433.24    784.77 o 
   5   3  26      467.49      534.00    433.23 o 
   7   3  26      767.25     1104.18    463.91 o 
   9   3  26      160.78      335.81    647.47 o 
 -10   4  26     3215.90     2399.25    797.13 o 
  -8   4  26       95.78      -76.83    596.50 o 
  -6   4  26     4670.40     4961.02    808.94 o 
  -4   4  26     1269.54      816.05    748.76 o 
  -2   4  26      196.22      478.61    807.63 o 
   0   4  26     2578.80     2289.85    479.25 o 
   2   4  26       29.46      148.56    377.88 o 
   4   4  26     7456.74     6150.74    795.74 o 
   6   4  26        8.19      -54.90    412.86 o 
   8   4  26     6299.68     7316.93    884.81 o 
  -9   5  26     3364.89     2680.22    937.30 o 
  -7   5  26      979.96      564.17    558.48 o 
  -5   5  26     4549.74     4858.28   1649.85 o 
  -3   5  26      141.20      571.06    700.47 o 
  -1   5  26     7475.30     6892.02    990.28 o 
   1   5  26      598.93      855.90    407.61 o 
   3   5  26     5371.29     4249.87    592.15 o 
   5   5  26      504.30      676.46    548.38 o 
   7   5  26     2607.50     2531.06    628.64 o 
   9   5  26      631.00      820.92    559.77 o 
 -10   6  26      530.27     -350.47    833.44 o 
  -8   6  26      223.94     -544.24    719.60 o 
  -6   6  26      765.34     1013.31    673.69 o 
  -4   6  26     1306.93      832.35    719.94 o 
  -2   6  26     1953.95     1610.16    565.12 o 
   0   6  26        0.69     -219.75    485.22 o 
   2   6  26        5.14       29.38    377.57 o 
   4   6  26        0.31       96.62    413.30 o 
   6   6  26      502.71      601.80    508.52 o 
   8   6  26        1.71      440.74    506.47 o 
  -9   7  26     2111.65     1894.00    934.33 o 
  -7   7  26      835.53     1020.49   1258.72 o 
  -5   7  26     2263.66     2443.53    823.69 o 
  -3   7  26      541.79      826.57    700.26 o 
  -1   7  26     3549.60     3300.22    689.99 o 
   1   7  26       41.03      -39.62    495.51 o 
   3   7  26     1429.33     1440.23    481.00 o 
   5   7  26      752.04      691.87    499.17 o 
   7   7  26     1521.93     1680.49    583.29 o 
  -8   8  26       17.54     -177.06   1197.55 o 
  -6   8  26      349.14     1018.49    734.29 o 
  -4   8  26      169.80      138.90    680.07 o 
  -2   8  26        2.56     -174.16    518.84 o 
   0   8  26      508.80      394.19    543.00 o 
   2   8  26      308.77      280.46    502.05 o 
   4   8  26     1879.14     1230.72    510.45 o 
   6   8  26      168.55     1056.56    593.74 o 
  -7   9  26      886.65     1628.93   1381.05 o 
  -5   9  26     2499.28     2015.79   1608.00 o 
  -3   9  26      340.07     -132.80    572.44 o 
  -1   9  26     6622.19     7354.40    913.56 o 
   1   9  26      241.58     -157.92    540.32 o 
   3   9  26     1337.25      973.20    605.22 o 
   5   9  26      422.75      913.93    565.93 o 
  -6  10  26     1198.78     1722.28   1374.61 o 
  -4  10  26       30.33     -287.05    510.65 o 
  -2  10  26     1999.77     2144.99    678.27 o 
   0  10  26       86.82     -237.70    535.77 o 
   2  10  26      955.79      619.75    604.87 o 
   4  10  26        0.67     -387.92    556.69 o 
  -3  11  26      422.09     -133.70    637.73 o 
  -1  11  26      564.23      603.20    616.97 o 
   1  11  26      274.28      240.40    649.27 o 
 -11   1  27       23.26      -79.41    795.46 o 
  -9   1  27     1870.19     1784.78    614.01 o 
  -7   1  27     1718.06     1580.21    537.67 o 
  -5   1  27        7.31     1394.03    502.28 o 
  -3   1  27     3753.98     3774.00   1049.30 o 
  -1   1  27     1298.26     1664.48    930.60 o 
   1   1  27     2711.30     3445.83   1628.93 o 
   3   1  27      497.09      676.50    491.42 o 
   5   1  27     6882.99     6752.38    682.34 o 
   7   1  27       53.36      361.26    463.56 o 
   9   1  27     4292.10     5656.62    994.41 o 
 -10   2  27      448.00      655.88    677.79 o 
  -8   2  27      745.45     1598.24    563.59 o 
  -6   2  27       89.98     -258.63    587.51 o 
  -4   2  27      877.47      897.95    619.72 o 
  -2   2  27       23.03      922.62    904.80 o 
   0   2  27       97.03      390.21    874.02 o 
   2   2  27      976.64      747.00    521.19 o 
   4   2  27      532.88      490.46    478.92 o 
   6   2  27     4429.60     4780.20    613.12 o 
   8   2  27       26.10      531.46    510.01 o 
  10   2  27     3343.12     3986.82    991.16 o 
 -11   3  27      499.25      901.23    799.59 o 
  -9   3  27     4308.68     3096.04    775.82 o 
  -7   3  27      215.61       83.62    698.10 o 
  -5   3  27     2617.94     3568.27    720.52 o 
  -3   3  27     2263.58     3113.89    992.59 o 
  -1   3  27     4612.37     5322.12   1128.77 o 
   1   3  27     9385.65     8404.29    691.81 o 
   3   3  27       22.27     -448.12    448.12 o 
   5   3  27     5578.89     6205.70    652.74 o 
   7   3  27       91.28      -95.80    484.25 o 
   9   3  27     3593.20     3737.67    898.60 o 
 -10   4  27     4150.59     3452.28   1047.41 o 
  -8   4  27      469.29      132.96    579.46 o 
  -6   4  27      116.33      124.96    535.56 o 
  -4   4  27      323.00      562.86    759.86 o 
  -2   4  27       78.37      123.67    788.87 o 
   0   4  27      781.81      446.90    392.72 o 
   2   4  27      307.63      245.20    364.48 o 
   4   4  27      993.00     1113.59    528.35 o 
   6   4  27       76.36      197.67    424.90 o 
   8   4  27      225.78      460.89    534.87 o 
  -9   5  27     1956.74      312.09    794.35 o 
  -7   5  27      685.11      485.77    556.87 o 
  -5   5  27     1200.83     1020.75    773.23 o 
  -3   5  27     3937.96     2772.54    848.94 o 
  -1   5  27       86.77      808.59    766.81 o 
   1   5  27     2421.24     2279.11    501.79 o 
   3   5  27      104.39     -263.70    386.03 o 
   5   5  27     5333.86     5585.28    790.67 o 
   7   5  27      217.06      243.65    495.17 o 
   9   5  27     1385.15     2302.35    664.47 o 
  -8   6  27      924.60      -67.86   1212.04 o 
  -6   6  27     1584.92     1602.96    777.05 o 
  -4   6  27      849.50      403.89    766.17 o 
  -2   6  27       32.55     -282.76    686.91 o 
   0   6  27       11.66       46.30    477.04 o 
   2   6  27       11.54      -57.69    431.59 o 
   4   6  27      234.02       92.65    426.63 o 
   6   6  27     2634.21     3192.95    833.97 o 
   8   6  27        4.77      -74.28    515.82 o 
  -9   7  27     3912.04     4676.32   1109.67 o 
  -7   7  27        2.94     -299.39   1191.11 o 
  -5   7  27     4919.71     5188.68   1021.76 o 
  -3   7  27     2301.94     3524.21    967.91 o 
  -1   7  27     3960.38     4113.22    752.05 o 
   1   7  27     4854.79     4615.60    848.13 o 
   3   7  27      832.00      375.52    448.39 o 
   5   7  27     3346.67     3442.10    642.02 o 
   7   7  27       16.73       74.19    608.17 o 
  -8   8  27      755.59    -1171.80   1203.99 o 
  -6   8  27      169.43     -458.25    662.88 o 
  -4   8  27     1071.07      790.69   1176.63 o 
  -2   8  27      157.71      228.01    738.92 o 
   0   8  27     3355.90     3173.57    708.42 o 
   2   8  27        1.09      391.01    555.06 o 
   4   8  27     4102.12     3900.83    637.08 o 
   6   8  27        0.05      228.81    551.17 o 
  -5   9  27      490.13      747.59    731.62 o 
  -3   9  27      581.91      630.70    719.48 o 
  -1   9  27      668.37       40.06    539.12 o 
   1   9  27     1151.09      908.07    582.42 o 
   3   9  27        5.29     -308.57    518.01 o 
   5   9  27     1140.38     2009.00    640.26 o 
  -4  10  27      149.88      533.45    750.00 o 
  -2  10  27       70.63        9.88    604.39 o 
   0  10  27       21.70     -361.09    569.04 o 
   2  10  27      374.72     -459.89    567.86 o 
 -10   0  28        0.40     -125.55   1030.15 o 
  -8   0  28      354.79      668.97    780.70 o 
  -6   0  28       65.98      303.40    679.89 o 
  -4   0  28       52.53      532.01    637.90 o 
  -2   0  28        2.00      672.82   1290.91 o 
   0   0  28       51.19      956.11   1178.24 o 
   2   0  28      185.85      450.69   1039.81 o 
   4   0  28     1982.13     1689.27    644.31 o 
   6   0  28      864.29      624.92    633.41 o 
   8   0  28      384.82     1072.00    930.36 o 
 -11   1  28      161.63     -644.92    732.79 o 
  -9   1  28     3804.67     4667.24    900.50 o 
  -7   1  28     2513.03     2145.88    609.67 o 
  -5   1  28     2121.24     2587.22    549.57 o 
  -3   1  28     2933.33     3040.07    996.83 o 
  -1   1  28      821.27     1120.70    902.92 o 
   1   1  28      887.70     1700.98    849.75 o 
   3   1  28     3993.94     4334.94    675.90 o 
   5   1  28       25.57      543.46    425.78 o 
   7   1  28     2220.00     2990.20    563.30 o 
   9   1  28       25.56     -247.04    629.33 o 
 -10   2  28       26.80     -118.83    662.58 o 
  -8   2  28     1129.69      727.22    543.67 o 
  -6   2  28      332.97      334.33    587.87 o 
  -4   2  28     1136.87     1283.19    845.65 o 
  -2   2  28       13.90       59.72    807.26 o 
   0   2  28      423.33      597.66    842.98 o 
   2   2  28       95.39       20.38    806.42 o 
   4   2  28      814.03      916.44    522.38 o 
   6   2  28      417.32      831.47    456.68 o 
   8   2  28        0.06     -146.57    494.75 o 
  -9   3  28     2207.62     2385.06    748.18 o 
  -7   3  28       84.63      442.18    573.36 o 
  -5   3  28      475.44     1073.22    991.52 o 
  -3   3  28       27.53       77.94    760.43 o 
  -1   3  28        8.92      -18.68    957.72 o 
   1   3  28       34.77      214.56    726.35 o 
   3   3  28     1402.30     1526.77    575.37 o 
   5   3  28      794.42      697.22    536.54 o 
   7   3  28     1475.06     1691.19    572.61 o 
   9   3  28       27.45     -214.05    626.81 o 
 -10   4  28        5.51      110.76    994.31 o 
  -8   4  28     2697.27     2178.44    725.91 o 
  -6   4  28       66.95      353.78   1200.77 o 
  -4   4  28     2101.63     2244.79   1049.47 o 
  -2   4  28      288.54      754.41    848.33 o 
   0   4  28      477.10     1054.92    835.07 o 
   2   4  28       29.10        5.11    372.62 o 
   4   4  28      502.27      843.14    524.24 o 
   6   4  28       24.84      338.33    509.31 o 
   8   4  28        8.42      535.09    522.80 o 
  -9   5  28     1364.13      663.48    882.88 o 
  -7   5  28     4224.10     4648.51    989.17 o 
  -5   5  28     1871.06     2090.00   1263.54 o 
  -3   5  28     7726.43     8472.20   1269.91 o 
  -1   5  28      252.71     -180.94    774.51 o 
   1   5  28     5142.51     3741.56    588.44 o 
   3   5  28     1464.10     1173.56    459.73 o 
   5   5  28     3604.94     2669.97    680.79 o 
   7   5  28     1400.98     1840.18    774.67 o 
  -8   6  28     1181.32      911.04   1316.66 o 
  -6   6  28      671.24     -320.91   1175.02 o 
  -4   6  28      127.95      581.58    933.57 o 
  -2   6  28      854.61      778.25    763.30 o 
   0   6  28        9.08     -266.42    501.77 o 
   2   6  28     2652.77     1997.93    516.38 o 
   4   6  28      452.85      688.41    451.96 o 
   6   6  28     3831.25     3251.89    833.24 o 
  -7   7  28       64.27    -1168.58   1168.58 o 
  -5   7  28        1.57      375.24    741.22 o 
  -3   7  28       19.43     -237.09    715.72 o 
  -1   7  28        0.60     -542.69    542.69 o 
   1   7  28     1343.06      726.43    595.55 o 
   3   7  28      429.28      990.67    478.67 o 
   5   7  28     1049.90      923.49    525.26 o 
   7   7  28      877.58     1659.27    764.36 o 
  -6   8  28       44.84     -215.51    687.55 o 
  -4   8  28       37.36     -105.71   1205.60 o 
  -2   8  28      791.72      650.86    755.18 o 
   0   8  28      317.27     -246.62    862.43 o 
   2   8  28       65.24     -309.29    555.47 o 
   4   8  28       45.64     -125.24    443.57 o 
   6   8  28       37.44       91.84    548.92 o 
  -5   9  28      573.52     1100.80    802.79 o 
  -3   9  28     4950.29     6849.10   1783.45 o 
  -1   9  28      630.28      823.70    604.43 o 
   1   9  28     4943.56     5606.77    865.36 o 
   3   9  28      902.26      584.18    671.16 o 
  -2  10  28      290.64      -29.50    612.02 o 
   0  10  28      111.99       58.64    732.06 o 
   2  10  28     1614.32     1495.48    699.78 o 
  -9   1  29      237.58      434.56    561.17 o 
  -7   1  29     7360.00     8756.57    997.73 o 
  -5   1  29       29.04       87.33    442.10 o 
  -3   1  29     1276.31     2456.88    951.95 o 
  -1   1  29      850.71     1395.52    882.90 o 
   1   1  29     1681.29     1998.04    859.77 o 
   3   1  29      672.03     1384.54    721.18 o 
   5   1  29      313.56      711.47    524.90 o 
   7   1  29       58.80       19.01    433.84 o 
   9   1  29       41.87      387.72    656.72 o 
 -10   2  29      770.40      458.97    781.13 o 
  -8   2  29      833.65      931.25    641.22 o 
  -6   2  29      608.63     1043.29    663.17 o 
  -4   2  29      580.88     1207.71    892.24 o 
  -2   2  29     3679.32     4078.41   1053.90 o 
   0   2  29      575.79      950.81    815.64 o 
   2   2  29     6281.75     5727.21   1074.29 o 
   4   2  29      800.35     1293.90    574.90 o 
   6   2  29     2414.32     2579.54    547.19 o 
   8   2  29      322.08      281.43    510.42 o 
  -9   3  29        2.39       65.72    786.54 o 
  -7   3  29    11249.27    14570.14   1247.09 o 
  -5   3  29      506.02     1027.80    889.11 o 
  -3   3  29     5987.04     5603.72   1229.74 o 
  -1   3  29      454.36      760.07    885.10 o 
   1   3  29      473.36      751.47    808.79 o 
   3   3  29     1791.48     2519.21    624.46 o 
   5   3  29       97.64      225.62    487.98 o 
   7   3  29     1764.45      987.71    568.94 o 
  -8   4  29      109.74      380.36    643.61 o 
  -6   4  29     2062.48     1706.76   1128.34 o 
  -4   4  29      249.24      357.53    810.14 o 
  -2   4  29        5.65      -48.29    808.92 o 
   0   4  29        9.87     -111.02   1107.41 o 
   2   4  29       48.17      409.85    387.90 o 
   4   4  29      672.88      335.50    532.98 o 
   6   4  29        0.21     -142.83    482.57 o 
   8   4  29      934.77      773.48    551.20 o 
  -9   5  29       71.95     -606.23    879.07 o 
  -7   5  29     4511.06     4870.23   1643.41 o 
  -5   5  29       13.17     -512.74    748.29 o 
  -3   5  29     1537.99      970.19    875.01 o 
  -1   5  29      631.44      858.91    881.37 o 
   1   5  29     1500.32     1399.28    485.13 o 
   3   5  29      790.55      440.00    550.15 o 
   5   5  29      640.04      711.02    596.50 o 
   7   5  29      252.79       -7.95    637.88 o 
  -8   6  29      211.72     -817.68   1326.32 o 
  -6   6  29        6.68     -638.24    691.36 o 
  -4   6  29       26.52      290.16    759.51 o 
  -2   6  29      220.49     -358.42    727.66 o 
   0   6  29      264.17      -66.03    789.04 o 
   2   6  29     3314.71     2282.05    561.30 o 
   4   6  29        8.82      240.44    462.17 o 
   6   6  29     1752.16     1563.07    745.64 o 
  -7   7  29     3653.45     4423.21   1706.19 o 
  -5   7  29     3360.71     3631.60    993.86 o 
  -3   7  29     4085.73     4571.16   1194.33 o 
  -1   7  29     3572.84     3148.02   1044.76 o 
   1   7  29      538.88      363.97    586.70 o 
   3   7  29     6024.18     4970.63    687.48 o 
   5   7  29       25.78       22.09    478.70 o 
  -6   8  29      238.51      234.27    946.45 o 
  -4   8  29      199.66     -557.48    738.43 o 
  -2   8  29        4.72      101.38    793.25 o 
   0   8  29        0.11     -253.45    533.70 o 
   2   8  29      409.63        2.86    969.04 o 
   4   8  29      417.96       -0.23    488.17 o 
  -5   9  29        3.82      291.33    752.94 o 
  -3   9  29      102.02      -91.51    956.11 o 
  -1   9  29      686.21      678.65    636.65 o 
   1   9  29        1.64      -43.93    574.77 o 
   3   9  29      509.74     -132.82    780.22 o 
 -10   0  30     6812.12     6506.05   1712.63 o 
  -8   0  30        2.71     -349.84    713.76 o 
  -6   0  30      671.54      530.69    716.99 o 
  -4   0  30      840.47      389.53   1162.14 o 
  -2   0  30     2308.16     2456.27   1358.51 o 
   0   0  30     1899.03     3534.71   1381.05 o 
   2   0  30      969.40      898.16   1094.54 o 
   4   0  30    11355.80    12558.18   1925.09 o 
   6   0  30      613.05      884.39    670.01 o 
   8   0  30     2257.26     2765.31   1126.73 o 
  -9   1  30     2922.67     2196.83    636.51 o 
  -7   1  30       91.04      661.38    517.23 o 
  -5   1  30     6362.01     8521.87   1181.56 o 
  -3   1  30       82.43      995.35    893.69 o 
  -1   1  30     5849.42     6374.43   1196.89 o 
   1   1  30       33.55      914.12    776.47 o 
   3   1  30     3933.09     5662.72   1036.55 o 
   5   1  30        7.14     1123.92    557.46 o 
   7   1  30     1125.78     1612.96    530.92 o 
  -8   2  30      851.09     1072.50    549.28 o 
  -6   2  30      467.19      346.02    602.04 o 
  -4   2  30        5.85     -284.69    818.27 o 
  -2   2  30       92.08       35.59    821.19 o 
   0   2  30        2.19     -279.41    773.39 o 
   2   2  30      216.02      910.42    774.26 o 
   4   2  30       96.40     1057.17    760.23 o 
   6   2  30       24.25      432.88    535.45 o 
   8   2  30      131.88      429.16    552.83 o 
  -9   3  30     2485.63     3561.45    851.24 o 
  -7   3  30       76.67     -617.25    845.05 o 
  -5   3  30     7056.89     8005.34   1316.92 o 
  -3   3  30      760.45      531.42    871.20 o 
  -1   3  30     8533.18     8875.79   1356.78 o 
   1   3  30       62.59       75.44    801.58 o 
   3   3  30     7945.01     9036.31   1227.86 o 
   5   3  30       15.01       65.64    512.27 o 
   7   3  30      744.65      973.93    713.86 o 
  -8   4  30        8.82      483.80   1620.88 o 
  -6   4  30     1462.97      777.55   1736.77 o 
  -4   4  30     1112.78      644.32    918.65 o 
  -2   4  30      329.30     1339.52    933.70 o 
   0   4  30     1511.57     1314.38    939.42 o 
   2   4  30      400.34     1171.05    858.22 o 
   4   4  30     4236.86     5410.08    958.76 o 
   6   4  30       53.85      365.10    510.96 o 
  -7   5  30      319.97     -396.94   1303.79 o 
  -5   5  30     8508.55     9118.97   1849.44 o 
  -3   5  30      210.47     -440.12    741.68 o 
  -1   5  30     7660.03     9240.67   1393.92 o 
   1   5  30     1247.58      990.90    918.65 o 
   3   5  30     4798.33     3923.62    608.74 o 
   5   5  30     1572.76     2044.44    642.12 o 
   7   5  30      873.85     1661.20    791.71 o 
  -8   6  30      147.37    -1162.14   1361.73 o 
  -6   6  30      232.50     -149.60   1023.71 o 
  -4   6  30       74.76      567.16    810.33 o 
  -2   6  30      892.98      486.34    748.13 o 
   0   6  30      108.00     -520.38    792.17 o 
   2   6  30      309.79      -19.98    461.45 o 
   4   6  30        2.84      126.20    447.42 o 
   6   6  30       29.48      568.63    681.76 o 
  -7   7  30       14.34     -453.91   1384.27 o 
  -5   7  30      457.26     1131.79   1340.81 o 
  -3   7  30      124.73     -203.95    904.60 o 
  -1   7  30     1747.23     1180.29    944.70 o 
   1   7  30       50.79     -227.29    546.39 o 
   3   7  30     2857.14     2238.49    558.56 o 
   5   7  30      216.33      197.59    510.76 o 
  -4   8  30       17.64      -64.02    798.37 o 
  -2   8  30      222.69      378.60    800.52 o 
   0   8  30      542.79      642.90    881.28 o 
   2   8  30        6.65      -11.07    578.31 o 
   4   8  30      361.16      304.01    512.08 o 
  -3   9  30      180.83       24.30    780.15 o 
  -1   9  30     1188.01     1921.61    971.41 o 
   1   9  30      206.43      -94.58    619.97 o 
  -9   1  31      222.30      770.87    579.07 o 
  -7   1  31     1218.67     1739.18    585.06 o 
  -5   1  31      976.88     1693.75    645.35 o 
  -3   1  31     3044.39     2895.48    990.34 o 
  -1   1  31       48.58      425.22   1641.80 o 
   1   1  31     4995.63     5610.02   1096.04 o 
   3   1  31       44.60      631.05    736.45 o 
   5   1  31     4113.63     5089.33   1009.74 o 
   7   1  31      209.46      522.85    577.54 o 
  -8   2  31      123.99      428.63    555.79 o 
  -6   2  31       19.64      721.01    598.36 o 
  -4   2  31     2413.16     2446.55   1043.88 o 
  -2   2  31       37.05      416.05    836.02 o 
   0   2  31     2172.52     2600.03    972.92 o 
   2   2  31      808.51     1206.12    827.28 o 
   4   2  31     1743.89      684.08    743.83 o 
   6   2  31     1412.47     2176.61    663.47 o 
  -9   3  31     2029.52     1750.96    747.45 o 
  -7   3  31      398.02      894.43    840.36 o 
  -5   3  31     2930.10     4049.31   2179.41 o 
  -3   3  31     7579.46     9832.68   1412.23 o 
  -1   3  31     2378.42     2803.75   1073.54 o 
   1   3  31     5448.86     5570.29   1153.40 o 
   3   3  31      114.32      952.49    796.68 o 
   5   3  31     3496.48     4053.21    713.97 o 
   7   3  31      176.82      483.84   1006.01 o 
  -8   4  31       64.13     -606.45   1492.11 o 
  -6   4  31       86.00      -80.68    818.66 o 
  -4   4  31      270.47     -212.86    829.51 o 
  -2   4  31       49.87     -291.00    940.01 o 
   0   4  31     2636.60     2555.71    999.01 o 
   2   4  31      155.05      770.23    907.30 o 
   4   4  31     1052.81     1041.91    578.14 o 
   6   4  31       61.62      647.88    567.67 o 
  -7   5  31      148.96      494.71    788.53 o 
  -5   5  31        6.75     -730.15    737.45 o 
  -3   5  31     2409.91     2024.13   1498.55 o 
  -1   5  31      197.51      414.57    929.93 o 
   1   5  31     6365.72     6718.45   1290.18 o 
   3   5  31        1.72      156.45    440.77 o 
   5   5  31     2571.33     2833.98    673.78 o 
  -6   6  31      319.71      209.27    941.62 o 
  -4   6  31     1037.77     1154.60   1646.63 o 
  -2   6  31        4.61     -674.26    674.26 o 
   0   6  31      755.67     1219.71   1830.13 o 
   2   6  31       15.37       40.25    595.97 o 
   4   6  31      177.20      197.76    491.57 o 
  -5   7  31     2414.56     1659.32   1926.70 o 
  -3   7  31     3934.53     5297.97   1303.78 o 
  -1   7  31     3684.10     3635.97   2253.46 o 
   1   7  31     2169.64      764.28   1321.49 o 
   3   7  31       42.16       48.36    461.25 o 
  -4   8  31      202.39     -262.25   1711.02 o 
  -2   8  31       19.88     -576.73    832.17 o 
   0   8  31     1577.43      954.86    943.40 o 
   2   8  31       89.36       37.18    715.11 o 
  -8   0  32      578.40      330.22    804.64 o 
  -6   0  32      512.99      843.44   1265.15 o 
  -4   0  32      543.61      756.52   1203.99 o 
  -2   0  32      781.81     1255.50   1194.33 o 
   0   0  32      130.54      824.12   1187.89 o 
   2   0  32      600.95     2211.61   1268.37 o 
   4   0  32       81.82     1171.80   1094.54 o 
   6   0  32       30.74      711.45   1120.29 o 
  -7   1  32     1690.71     1965.48    722.40 o 
  -5   1  32      398.92     1146.79    881.55 o 
  -3   1  32     2033.65     3450.29   1040.37 o 
  -1   1  32      357.01     1300.34    940.55 o 
   1   1  32      469.36      908.64    813.39 o 
   3   1  32     1955.11     2919.34    938.64 o 
   5   1  32      137.88      762.88    738.67 o 
   7   1  32     1932.05     2226.21    685.49 o 
  -8   2  32       82.44      941.66    818.35 o 
  -6   2  32        1.96     1056.46    582.71 o 
  -4   2  32      240.62      563.99    894.77 o 
  -2   2  32      189.63      724.77    871.26 o 
   0   2  32      281.95      497.32    820.10 o 
   2   2  32      411.90       70.15    761.11 o 
   4   2  32        0.80      682.20    748.90 o 
   6   2  32      306.29     1375.42    611.05 o 
  -7   3  32      288.93     -391.58   1323.10 o 
  -5   3  32      168.26      457.00    791.21 o 
  -3   3  32       49.22     -276.77   1046.25 o 
  -1   3  32      139.14     1434.17    986.78 o 
   1   3  32      162.77     2265.42   1003.90 o 
   3   3  32     2415.10     4280.28   1052.94 o 
   5   3  32        0.62      701.28    762.53 o 
  -6   4  32      431.59      183.17   1839.79 o 
  -4   4  32      793.56     1771.06   1013.27 o 
  -2   4  32     2751.28     2205.62   1016.71 o 
   0   4  32      580.52      530.02    887.94 o 
   2   4  32      953.82      153.29    817.32 o 
   4   4  32      143.98     -364.42    700.70 o 
   6   4  32        4.49      826.79    644.33 o 
  -7   5  32     3699.73     4033.75   2330.72 o 
  -5   5  32      224.79      663.12    858.79 o 
  -3   5  32     5971.07     6264.76   1575.81 o 
  -1   5  32     1004.40     -583.98   1509.82 o 
   1   5  32     3576.75     5000.02   1636.97 o 
   3   5  32      176.29     -275.25    770.15 o 
   5   5  32      865.24     1262.39    628.16 o 
  -6   6  32       38.07     -791.82   1427.72 o 
  -4   6  32      272.29      252.18   1263.54 o 
  -2   6  32      615.10      754.95    890.60 o 
   0   6  32      248.31      337.82   1558.10 o 
   2   6  32     1543.59     1083.11   1739.99 o 
   4   6  32       70.17      497.65    487.95 o 
  -3   7  32      487.95      158.86   1310.22 o 
  -1   7  32        9.31      217.36   1129.95 o 
   1   7  32      932.69      342.10    922.72 o 
   3   7  32      326.64      458.65    498.61 o 
   0   8  32       66.62     -316.03    854.92 o 
  -7   1  33     1691.06     2544.98    763.95 o 
  -5   1  33      199.51      833.78    878.66 o 
  -3   1  33     4735.88     4030.07   1151.66 o 
  -1   1  33      138.40      824.37    896.04 o 
   1   1  33      839.81      876.65    800.48 o 
   3   1  33      522.39      572.63    818.54 o 
   5   1  33        0.52      677.57    737.47 o 
  -6   2  33       25.50       36.02    588.59 o 
  -4   2  33       26.11      255.96    893.03 o 
  -2   2  33     2287.60     2672.01   1034.98 o 
   0   2  33      114.00      840.23    873.27 o 
   2   2  33     2541.74     3679.62   1011.74 o 
   4   2  33      166.60     1097.50    789.10 o 
   6   2  33      254.84     1623.33    837.99 o 
  -7   3  33     4056.77     5425.39    873.72 o 
  -5   3  33     1171.91      879.21    882.58 o 
  -3   3  33     4104.98     6272.69   1749.65 o 
  -1   3  33     1068.82      999.98   1696.53 o 
   1   3  33     1306.08     1317.65    921.74 o 
   3   3  33     1765.83     2398.97    912.82 o 
   5   3  33      192.89     1153.16    827.62 o 
  -6   4  33      105.62      689.06    893.07 o 
  -4   4  33      143.32     -405.50    975.42 o 
  -2   4  33      823.85     1468.58   1003.09 o 
   0   4  33       10.96      226.26   1318.27 o 
   2   4  33       23.81      456.19    880.25 o 
   4   4  33      822.78     1121.14    819.37 o 
  -5   5  33      133.15      106.34   1690.09 o 
  -3   5  33     3688.98     3791.90   1185.55 o 
  -1   5  33       46.91     -104.07   1229.74 o 
   1   5  33      154.64     1175.00   1011.46 o 
   3   5  33        2.00      502.90    851.12 o 
  -4   6  33       95.67      179.77    884.11 o 
  -2   6  33      381.90     -274.29    886.90 o 
   0   6  33       35.89     -178.22    922.85 o 
   2   6  33      845.65      829.62   1315.05 o 
  -1   7  33     2469.25     2463.75   1648.24 o 
   1   7  33      744.68     -202.07    860.15 o 
  -6   0  34     2226.12     4558.42   1509.82 o 
  -4   0  34      600.52     1072.00   1223.30 o 
  -2   0  34      544.72     2240.58   1352.07 o 
   0   0  34     1018.39     3187.03   1500.16 o 
   2   0  34      255.63      708.23   1133.17 o 
   4   0  34     1844.48     3270.73   1355.29 o 
  -7   1  34        0.49      113.80    815.26 o 
  -5   1  34     5784.21     8143.83   1339.51 o 
  -3   1  34       13.84      680.22    901.43 o 
  -1   1  34     9835.53    10317.04   1448.89 o 
   1   1  34      234.13     1228.03    875.14 o 
   3   1  34     3157.96     3309.36   1024.35 o 
   5   1  34       27.17     1268.86    815.31 o 
  -6   2  34        5.16     1332.92    913.78 o 
  -4   2  34      253.68     -460.45   1137.99 o 
  -2   2  34      147.51     1147.42   1091.32 o 
   0   2  34        4.14      685.47    875.44 o 
   2   2  34        0.25     1103.24   1001.18 o 
   4   2  34        3.15     1153.93    842.10 o 
  -5   3  34     4954.24     5542.72   1504.99 o 
  -3   3  34      202.03      581.96    935.13 o 
  -1   3  34     7995.94    10985.72   1517.30 o 
   1   3  34      409.61      474.23    903.71 o 
   3   3  34     1481.59     2714.47    935.17 o 
  -4   4  34      414.78     -258.86   1595.12 o 
  -2   4  34      658.06     1031.04    968.39 o 
   0   4  34      412.42     1271.39    916.61 o 
   2   4  34       36.74      -15.70    851.02 o 
  -3   5  34        5.34     -394.95    896.19 o 
  -1   5  34     3739.67     5478.94   1535.57 o 
   1   5  34     1550.16      110.22    923.62 o 
  -2   6  34      454.75      507.01   1100.97 o 
   0   6  34      761.34      845.90   1286.08 o 
  -5   1  35        2.83     1335.95    926.04 o 
  -3   1  35     5428.37     6684.56   1300.49 o 
  -1   1  35       74.08     1155.30    889.17 o 
   1   1  35     2890.65     4881.61   1113.10 o 
   3   1  35        0.14     1248.65    852.09 o 
  -4   2  35     4033.89     4924.31   1172.91 o 
  -2   2  35        1.08     -311.99    793.42 o 
   0   2  35     1079.99     2515.55   1022.53 o 
   2   2  35       86.82     1021.16    873.86 o 
  -5   3  35      485.85     1594.86    942.69 o 
  -3   3  35     5210.76     5520.00   2457.88 o 
  -1   3  35      479.73      949.77    920.79 o 
   1   3  35     4241.04     5172.04   1163.97 o 
   3   3  35       41.45      -73.88    747.88 o 
  -4   4  35      647.72     1637.46   1007.38 o 
  -2   4  35        1.77      218.39    907.00 o 
   0   4  35      228.94      250.10    887.97 o 
   2   4  35      376.80      758.07    887.21 o 
  -1   5  35      157.21      768.56   1041.12 o 
  -4   0  36      379.19      894.94   1242.62 o 
  -2   0  36     1151.99     2247.02   1451.87 o 
   0   0  36       46.58      257.54   1274.81 o 
   2   0  36       19.93      759.74   1207.21 o 
  -3   1  36      300.21     1375.66    946.43 o 
  -1   1  36      375.92     1563.27    912.27 o 
   1   1  36     2474.38     2388.65    928.36 o 
  -4   2  36      152.74     1364.89    912.62 o 
  -2   2  36       23.15      703.08    925.93 o 
   0   2  36      150.33      689.25    925.26 o 
   2   2  36        2.88      995.18    879.80 o 
  -3   3  36      592.56     2330.11   1048.17 o 
  -1   3  36      371.49      744.63    896.33 o 
   1   3  36       16.26      798.71    938.67 o 
                                                 
